# Supplementary material for: Salivary proteome profiling of oral squamous cell carcinoma in a Hungarian population
Source: FEBS Open Bio. 2018 Feb 19;8(4):556–69. doi: 10.1002/2211-5463.12391 (PMC5881539; doi:10.1002/2211-5463.12391)
Supplement: Supplementary file 1 — Table S1. List of identified proteins. [file FEB4-8-556-s001.xlsx]

## Sheet: All data
						CTRL1				CTRL2				CTRL3						OSCC1				OSCC2				OSCC3
Rank	Acc #	Gene	Protein Name	Protein MW	Species	Num Unique	Peptide Count	rel pept count, %	% Cov	Num Unique	Peptide Count	rel pept count, %	% Cov	Num Unique	Peptide Count	rel pept count, %	% Cov	average	stdev	Num Unique	Peptide Count	rel pept count, %	% Cov	Num Unique	Peptide Count	rel pept count, %	% Cov	Num Unique	Peptide Count	rel pept count, %	% Cov	average	stdev	OSCC/controll
[1]	Q9HC84	MUC5B	Mucin-5B	596346	HUMAN	96	272	7.30397	20.3	42	64	2.56102	9.4	64	97	2.47512	15.7	4.11337	2.76348	60	99	3.27056	14	53	70	1.76946	12	77	115	3.13779	17.7	2.72594	0.830988	0.662702
[2]	P01024	C3	Complement C3	187150	HUMAN	39	40	1.07411	27.6	22	25	1.0004	16.1	37	41	1.04619	25.1	1.04023	0.0372156	53	67	2.21341	37.2	71	117	2.95753	50	84	127	3.46521	61.4	2.87872	0.62961	2.76738
[3]	P02768	ALB	Serum albumin	69367.4	HUMAN	70	392	10.5263	80.8	47	153	6.12245	64	57	353	9.0074	73.4	8.55205	2.23697	60	351	11.5956	73.7	69	1299	32.8362	82.1	71	749	20.4366	84.1	21.6228	10.6699	2.52837
[4]	P01023	A2M	Alpha-2-macroglobulin	163292	HUMAN	29	31	0.832438	24.6	15	20	0.80032	12.5	35	38	0.969635	33.4	0.867464	0.0899279	37	51	1.68484	31.3	41	63	1.59252	35.8	54	86	2.34652	51.2	1.87463	0.411273	2.16104
[5]	Q9Y6R7	FCGBP	IgGFc-binding protein	572023	HUMAN	52	64	1.71858	17	0	0	0	0	3	3	0.0765501	0.6	0.598377	0.970881	23	25	0.8259	6.4	0	0	0	0	2	2	0.0545703	0.5	0.29349	0.461887	0.490477
[6]	P02787	TF	Serotransferrin	77064.7	HUMAN	40	62	1.66488	62.6	28	37	1.48059	42.6	34	54	1.3779	48.7	1.50779	0.145407	40	68	2.24645	52.9	47	104	2.62892	64.9	54	120	3.27422	65.9	2.71653	0.519454	1.80166
[7]	P02788	LTF	Lactotransferrin	78182.7	HUMAN	32	39	1.04726	55.4	20	25	1.0004	32.3	44	118	3.01097	73.2	1.68621	1.14752	38	71	2.34556	64.8	27	31	0.78362	51.4	29	39	1.06412	52.3	1.39777	0.832707	0.828939
[8]	P01833	PIGR	Polymeric immunoglobulin receptor	83284.3	HUMAN	36	133	3.57143	47.6	24	57	2.28091	34.2	24	81	2.06685	36	2.63973	0.813941	24	54	1.78394	38.4	26	79	1.99697	39.1	30	71	1.93724	44.8	1.90605	0.109883	0.722063
[9]	P04745	AMY1A	Alpha-amylase 1	57768.3	HUMAN	36	313	8.40494	80.2	42	619	24.7699	83.4	36	910	23.2202	81	18.7984	9.03425	31	223	7.36703	76.1	26	87	2.19919	61.4	30	84	2.29195	70.6	3.95272	2.95724	0.21027
[10]	P0C0L5	C4B	Complement C4-B	192753	HUMAN	4	4	0.107411	4.8	2	2	0.080032	1.3	5	5	0.127584	4	0.105009	0.0238666	11	12	0.396432	7.7	25	31	0.78362	19.2	32	34	0.927694	25.3	0.702582	0.274746	6.69069
[11]	P04114	APOB	Apolipoprotein B-100	515609	HUMAN	1	1	0.0268528	0.2	2	2	0.080032	0.6	11	11	0.280684	3.2	0.12919	0.133865	29	31	1.02412	8.5	42	44	1.11223	12.8	36	37	1.00955	9.9	1.04863	0.0555595	8.11701
[12]	P60709	ACTB	Actin, cytoplasmic 1	41737.1	HUMAN	21	41	1.10097	67.7	17	29	1.16046	47.7	20	36	0.918602	60.3	1.06001	0.126025	19	33	1.09019	53.9	14	23	0.581395	34.9	25	32	0.873124	74.9	0.848236	0.255308	0.800214
[13]	P00738	HP	Haptoglobin	45205.7	HUMAN	15	23	0.617615	51.2	9	13	0.520208	20.9	13	19	0.484818	45.1	0.54088	0.0687701	18	26	0.858936	40.6	22	59	1.49141	56.4	29	69	1.88267	67	1.41101	0.516583	2.60872
[14]	P13796	LCP1	Plastin-2	70289	HUMAN	16	16	0.429646	33.8	18	21	0.840336	36.2	27	34	0.867568	60.8	0.712517	0.245352	30	39	1.2884	60.3	13	15	0.379171	28.1	18	20	0.545703	38.4	0.737759	0.484088	1.03543
[15]	P02647	APOA1	Apolipoprotein A-I	30778.1	HUMAN	11	14	0.37594	46.1	9	11	0.440176	33.7	19	32	0.816535	52.4	0.544217	0.238011	16	31	1.02412	46.1	17	48	1.21335	52.4	24	46	1.25512	68.5	1.16419	0.123095	2.13921
[16]	P25311	AZGP1	Zinc-alpha-2-glycoprotein	34259	HUMAN	24	53	1.4232	57.4	13	22	0.880352	40.9	18	35	0.893085	56.7	1.06555	0.309804	15	27	0.891972	47.3	14	19	0.480283	52.7	16	22	0.600273	55	0.657509	0.211729	0.617063
[17]	P00450	CP	Ceruloplasmin	122206	HUMAN	13	15	0.402793	18.6	2	2	0.080032	2.5	10	10	0.255167	14.6	0.245997	0.161576	14	19	0.627684	19.6	27	44	1.11223	31.4	27	35	0.95498	36.7	0.898299	0.247198	3.65166
[18]	P01009	SERPINA1	Alpha-1-antitrypsin	46736.9	HUMAN	12	15	0.402793	37.3	2	2	0.080032	6.7	9	11	0.280684	28.5	0.254503	0.162965	8	10	0.33036	26.1	21	48	1.21335	54.1	25	47	1.2824	62	0.942036	0.530851	3.70148
[19]	P14618	PKM	Pyruvate kinase PKM	57937.4	HUMAN	25	26	0.698174	62.1	19	22	0.880352	36.9	18	20	0.510334	44.3	0.696287	0.185016	15	17	0.561612	40.1	12	12	0.303337	32.4	13	13	0.354707	39.2	0.406552	0.13672	0.583886
[20]	B7ZLE5	FN1	FN1 protein	246700	HUMAN	0	0	0	0	2	2	0.080032	1.3	5	5	0.127584	3.1	0.0692052	0.0644772	10	10	0.33036	6.4	7	7	0.176946	4.7	24	25	0.682128	17.3	0.396478	0.259	5.72902
[21]	D3DUV3	A2ML1	Alpha-2-macroglobulin-like 1, isoform CRA_b	161139	HUMAN	24	25	0.671321	21.8	18	23	0.920368	16	20	22	0.561368	18.4	0.717686	0.183936	17	18	0.594648	14.2	24	29	0.733064	21.3	23	23	0.627558	19.1	0.651757	0.0723111	0.908137
[22]	Q96K68	N/A	cDNA FLJ14473 fis, clone MAMMA1001080, highly similar to Homo sapiens SNC73 protein (SNC73) mRNA	53088.7	HUMAN	20	92	2.47046	46	12	35	1.40056	29.4	16	70	1.78617	47.4	1.88573	0.541855	15	52	1.71787	34.8	14	60	1.51668	33.6	19	70	1.90996	49.4	1.71484	0.196655	0.909376
[23]	P22079	LPO	Lactoperoxidase	80288.6	HUMAN	20	22	0.590763	37.4	11	14	0.560224	18.5	21	26	0.663435	44.7	0.604807	0.0530192	15	16	0.528576	27.7	11	12	0.303337	21.9	18	19	0.518417	36.8	0.45011	0.127211	0.744221
[24]	P02675	FGB	Fibrinogen beta chain	55928.7	HUMAN	9	10	0.268528	25.5	6	6	0.240096	14.7	11	11	0.280684	32.6	0.263103	0.0208308	18	24	0.792864	40.1	18	27	0.682508	45.8	20	30	0.818554	49.3	0.764642	0.0722809	2.90625
[25]	P06733	ENO1	Alpha-enolase	47169.4	HUMAN	18	35	0.93985	59.9	18	26	1.04042	55.5	16	32	0.816535	56.5	0.932267	0.112133	15	27	0.891972	49.5	16	22	0.556117	50.9	18	23	0.627558	59.4	0.691883	0.176926	0.742151
[26]	B4E1Z4	CFB	Complement factor B	140944	HUMAN	6	6	0.161117	5.9	1	1	0.040016	0.9	4	4	0.102067	3.9	0.101067	0.0605567	11	11	0.363396	10.4	21	26	0.65723	19	22	23	0.627558	21.6	0.549395	0.161761	5.43596
[27]	P13645	KRT10	Keratin, type I cytoskeletal 10	58827.5	HUMAN	21	23	0.617615	39.7	17	19	0.760304	32.5	7	7	0.178617	16.3	0.518846	0.303161	15	15	0.49554	30.8	12	12	0.303337	22.9	7	7	0.190996	19.7	0.329958	0.154007	0.635946
[28]	Q6GMX6	IGH@	IGH@ protein	51083.4	HUMAN	17	55	1.47691	58.7	13	42	1.68067	34.2	10	41	1.04619	32.7	1.40125	0.323938	12	44	1.45358	35.1	15	79	1.99697	38.3	14	52	1.41883	38.5	1.62313	0.324222	1.15834
[29]	P09960	LTA4H	Leukotriene A-4 hydrolase	69285.9	HUMAN	10	10	0.268528	20.1	10	10	0.40016	19.6	18	19	0.484818	40.3	0.384502	0.108991	12	15	0.49554	23.9	5	6	0.151668	10.1	8	8	0.218281	17.7	0.288497	0.182372	0.750312
[30]	P08603	CFH	Complement factor H	139098	HUMAN	0	0	0	0	0	0	0	0	0	0	0	0	0	0	3	3	0.099108	2.9	19	19	0.480283	21.2	21	22	0.600273	21.7	0.393221	0.26168	#DIV/0!
[31]	P04264	KRT1	Keratin, type II cytoskeletal 1	66039.2	HUMAN	15	22	0.590763	24.7	18	23	0.920368	35.6	6	6	0.1531	11.5	0.554744	0.3849	12	13	0.429468	23.3	10	11	0.278059	16.3	7	8	0.218281	13	0.308603	0.108856	0.556298
[32]	Q9UGM3	DMBT1	Deleted in malignant brain tumors 1 protein	260738	HUMAN	14	18	0.483351	8	6	9	0.360144	4.2	10	11	0.280684	5.6	0.374726	0.102118	13	19	0.627684	7.6	9	10	0.252781	5.2	16	20	0.545703	8.9	0.475389	0.197094	1.26863
[33]	P02538	KRT6A	Keratin, type II cytoskeletal 6A	60045.4	HUMAN	21	23	0.617615	38.8	6	7	0.280112	11.9	3	3	0.0765501	6.4	0.324759	0.273282	5	5	0.16518	8	6	6	0.151668	12.4	4	4	0.109141	9	0.141996	0.029245	0.437236
[34]	P09228	CST2	Cystatin-SA	16444.8	HUMAN	13	130	3.49087	68.8	6	78	3.12125	50.4	10	123	3.13856	61.7	3.25022	0.208585	9	59	1.94912	61.7	0	0	0	0	11	53	1.44611	66.7	1.13175	1.01188	0.348205
[35]	P68871	HBB	Hemoglobin subunit beta	15998.5	HUMAN	10	14	0.37594	87.8	6	6	0.240096	49	12	20	0.510334	83.7	0.375457	0.13512	17	78	2.57681	94.6	16	61	1.54196	93.9	13	31	0.845839	89.8	1.65487	0.870991	4.40762
[36]	Q6PIL8	IGK@	IGK@ protein	25834.1	HUMAN	10	74	1.98711	47	7	32	1.28051	40.3	9	65	1.65859	47	1.64207	0.353589	9	42	1.38751	47	9	49	1.23862	47	12	68	1.85539	53.8	1.49384	0.321837	0.909731
[37]	P29508	SERPINB3	Serpin B3	44565	HUMAN	13	13	0.349087	42.1	12	15	0.60024	26.2	12	12	0.306201	36.4	0.418509	0.158838	8	8	0.264288	24.1	14	14	0.353893	36.4	21	24	0.654843	51.3	0.424341	0.204586	1.01394
[38]	P02679	FGG	Fibrinogen gamma chain	51512.1	HUMAN	9	9	0.241676	28.3	5	5	0.20008	13.9	10	11	0.280684	29.4	0.240813	0.0403088	12	15	0.49554	28.5	16	25	0.631951	47.9	18	23	0.627558	48.3	0.585017	0.07752	2.42934
[39]	P02790	HPX	Hemopexin	51676.8	HUMAN	14	15	0.402793	47.4	6	6	0.240096	16.9	14	18	0.459301	42.2	0.367397	0.113808	15	24	0.792864	35.7	20	36	0.91001	43.3	20	35	0.95498	51.9	0.885951	0.0836927	2.41143
[40]	Q8N4F0	BPIFB2	BPI fold-containing family B member 2	49172.9	HUMAN	15	33	0.886144	45.2	6	8	0.320128	17.2	8	17	0.433784	30.6	0.546685	0.299422	9	15	0.49554	28.2	4	6	0.151668	13.1	12	16	0.436562	35.6	0.361257	0.183889	0.660813
[41]	P02774	GC	Vitamin D-binding protein	52964.2	HUMAN	8	8	0.214823	25.3	5	6	0.240096	15.2	13	13	0.331717	32.3	0.262212	0.0615054	10	10	0.33036	29.7	15	19	0.480283	39.7	14	19	0.518417	39.9	0.44302	0.0994122	1.68955
[42]	P06737	PYGL	Glycogen phosphorylase, liver form	97149.4	HUMAN	7	7	0.18797	9.4	6	7	0.280112	9	17	18	0.459301	25.7	0.309128	0.137973	11	12	0.396432	16.8	6	6	0.151668	9.6	3	3	0.0818554	3.9	0.209985	0.165198	0.679284
[43]	P05164	MPO	Myeloperoxidase	83869.4	HUMAN	9	9	0.241676	13	6	6	0.240096	9.5	17	19	0.484818	25.9	0.322196	0.140836	18	21	0.693756	28.7	6	6	0.151668	9	15	15	0.409277	26.8	0.418234	0.271155	1.29807
[44]	P00760	N/A	Cationic trypsin	25785.5	BOVIN	12	50	1.34264	61.8	12	31	1.2405	61.8	8	35	0.893085	49.2	1.15874	0.235666	7	27	0.891972	38.6	7	39	0.985844	38.6	10	31	0.845839	61	0.907885	0.0713462	0.78351
[45]	P20061	TCN1	Transcobalamin-1	48207.1	HUMAN	12	13	0.349087	31.6	0	0	0	0	7	9	0.22965	21.2	0.192912	0.17742	4	5	0.16518	8.8	5	5	0.12639	11.5	7	9	0.245566	21.2	0.179046	0.0607858	0.928118
[46]	P01871	IGHM	Ig mu chain C region	49307	HUMAN	14	22	0.590763	38.5	4	6	0.240096	11.5	16	19	0.484818	34.7	0.438559	0.179852	13	15	0.49554	29.9	11	17	0.429727	29.6	18	27	0.736698	41.8	0.553989	0.161617	1.2632
[47]	P02749	APOH	Beta-2-glycoprotein 1	38298.6	HUMAN	1	1	0.0268528	6.1	2	2	0.080032	10.4	6	7	0.178617	25.5	0.0951673	0.0770058	5	6	0.198216	22.9	6	9	0.227503	21.2	12	16	0.436562	44.1	0.287427	0.129982	3.02023
[48]	Q14624	ITIH4	Inter-alpha-trypsin inhibitor heavy chain H4	103358	HUMAN	1	1	0.0268528	1	2	2	0.080032	2.3	3	3	0.0765501	3.1	0.061145	0.0297489	5	5	0.16518	6	13	17	0.429727	21.8	13	14	0.381992	20.2	0.325633	0.140991	5.32559
[49]	P32926	DSG3	Desmoglein-3	107534	HUMAN	16	16	0.429646	23	5	6	0.240096	6.9	6	6	0.1531	8.9	0.274281	0.141406	4	4	0.132144	5.5	7	7	0.176946	10.6	5	5	0.136426	6.9	0.148505	0.0247235	0.541436
[50]	P23280	CA6	Carbonic anhydrase 6	35367.1	HUMAN	10	18	0.483351	47.4	5	5	0.20008	17.2	11	33	0.842052	49	0.508494	0.321723	9	15	0.49554	33.8	8	13	0.328615	39.9	10	17	0.463847	45.8	0.429334	0.0886532	0.844324
[51]	P35579	MYH9	Myosin-9	226534	HUMAN	11	11	0.295381	6.9	6	6	0.240096	3.7	11	11	0.280684	6.6	0.272054	0.0286352	13	13	0.429468	8.5	4	4	0.101112	2.3	4	4	0.109141	3.2	0.21324	0.187302	0.783817
[52]	P29401	TKT	Transketolase	67878.2	HUMAN	12	12	0.322234	34	9	11	0.440176	22.5	14	15	0.382751	35.3	0.38172	0.0589777	8	8	0.264288	19.3	7	7	0.176946	18.5	10	10	0.272851	19.3	0.238029	0.0530717	0.623568
[53]	B2R7Z6	N/A	cDNA, FLJ93674	52511.1	HUMAN	15	19	0.510204	45.7	3	3	0.120048	8.3	7	7	0.178617	20.7	0.269623	0.210397	6	7	0.231252	16.7	7	8	0.202224	18.6	9	10	0.272851	25.6	0.235443	0.0354994	0.873229
[54]	B4DI38	N/A	Adenylyl cyclase-associated protein	49080.5	HUMAN	9	9	0.241676	27.2	6	6	0.240096	15.9	10	12	0.306201	31.2	0.262657	0.0377177	8	9	0.297324	20.1	9	9	0.227503	22.6	8	8	0.218281	21.5	0.247703	0.0432202	0.943063
[55]	P04040	CAT	Catalase	59756.7	HUMAN	8	8	0.214823	21.4	10	11	0.440176	25.6	16	16	0.408267	36.4	0.354422	0.121945	14	14	0.462504	33.8	7	7	0.176946	18.4	5	5	0.136426	12	0.258625	0.177723	0.72971
[56]	P06396	GSN	Gelsolin	85698.2	HUMAN	14	18	0.483351	26.5	9	15	0.60024	16.9	13	17	0.433784	24.2	0.505792	0.0854668	12	13	0.429468	21.5	13	15	0.379171	21.5	14	16	0.436562	23	0.415067	0.0312887	0.820628
[57]	P50395	GDI2	Rab GDP dissociation inhibitor beta	50663.7	HUMAN	4	4	0.107411	13.9	7	7	0.280112	20	12	13	0.331717	30.1	0.239747	0.117475	10	11	0.363396	25.6	8	9	0.227503	22.9	4	4	0.109141	9	0.233346	0.127228	0.973303
[58]	P04075	ALDOA	Fructose-bisphosphate aldolase A	39420.4	HUMAN	11	12	0.322234	34.6	4	6	0.240096	14.6	8	8	0.204134	40.4	0.255488	0.060536	5	6	0.198216	23.9	6	7	0.176946	29.7	4	4	0.109141	18.1	0.161434	0.0465197	0.631867
[59]	P12273	PIP	Prolactin-inducible protein	16572.6	HUMAN	10	97	2.60473	69.9	6	12	0.480192	44.5	9	66	1.6841	65.8	1.58967	1.06541	8	28	0.925008	63.7	8	14	0.353893	54.8	9	105	2.86494	65.8	1.38128	1.31624	0.868908
[60]	P00338	LDHA	L-lactate dehydrogenase A chain	36689.1	HUMAN	14	15	0.402793	42.5	9	12	0.480192	30.4	13	17	0.433784	34.6	0.438923	0.0389547	12	14	0.462504	34	9	12	0.303337	31.3	8	9	0.245566	25.6	0.337136	0.112349	0.768098
[61]	P04406	GAPDH	Glyceraldehyde-3-phosphate dehydrogenase	36053.5	HUMAN	12	16	0.429646	41.8	4	4	0.160064	18.2	10	14	0.357234	51.3	0.315648	0.139519	9	12	0.396432	39.1	8	8	0.202224	32.8	7	7	0.190996	32.5	0.263217	0.115504	0.833896
[62]	P30740	SERPINB1	Leukocyte elastase inhibitor	42742.2	HUMAN	9	12	0.322234	32.7	4	5	0.20008	12.7	11	16	0.408267	33	0.310194	0.104615	6	6	0.198216	21.9	10	13	0.328615	35.6	8	10	0.272851	28.2	0.266561	0.0654266	0.859336
[63]	P14780	MMP9	Matrix metalloproteinase-9	78458.9	HUMAN	11	11	0.295381	21.4	6	6	0.240096	12.9	13	15	0.382751	24.8	0.306076	0.0719261	16	18	0.594648	28.3	4	4	0.101112	8.2	10	10	0.272851	17	0.322871	0.250541	1.05487
[64]	P52209	PGD	6-phosphogluconate dehydrogenase, decarboxylating	53140.5	HUMAN	11	12	0.322234	32.1	9	11	0.440176	21.9	11	13	0.331717	32.9	0.364709	0.065528	12	12	0.396432	27.7	10	11	0.278059	24.6	7	7	0.190996	19	0.288496	0.103115	0.791029
[65]	P09211	GSTP1	Glutathione S-transferase P	23356	HUMAN	6	6	0.161117	52.4	8	9	0.360144	46.7	5	5	0.127584	33.8	0.216282	0.125712	6	6	0.198216	35.2	9	11	0.278059	61	5	5	0.136426	46.7	0.204233	0.071008	0.944294
[66]	P62937	PPIA	Peptidyl-prolyl cis-trans isomerase A	18012.7	HUMAN	10	13	0.349087	66.7	8	12	0.480192	38.8	9	12	0.306201	47.3	0.378493	0.0906466	8	10	0.33036	41.2	5	7	0.176946	32.7	6	8	0.218281	41.2	0.241863	0.0793789	0.639014
[67]	P26038	MSN	Moesin	67820.6	HUMAN	9	9	0.241676	14.2	8	10	0.40016	13.9	11	13	0.331717	21.1	0.324518	0.0794871	13	15	0.49554	24.4	7	8	0.202224	10.4	8	8	0.218281	16.6	0.305349	0.164906	0.94093
[68]	P60174	TPI1	Triosephosphate isomerase	30791.3	HUMAN	12	16	0.429646	61.2	10	12	0.480192	50.3	11	14	0.357234	60.8	0.422357	0.0618022	9	11	0.363396	50.3	11	13	0.328615	58.7	6	6	0.163711	33.6	0.285241	0.106675	0.675354
[69]	Q08380	LGALS3BP	Galectin-3-binding protein	65331.6	HUMAN	6	6	0.161117	14	1	1	0.040016	1.7	10	10	0.255167	21.9	0.1521	0.107859	0	0	0	0	6	6	0.151668	15.4	5	5	0.136426	12.5	0.0960313	0.0835141	0.631369
[70]	P01042	KNG1	Kininogen-1	71958	HUMAN	2	2	0.0537057	3	2	2	0.080032	3.1	5	5	0.127584	5.7	0.0871071	0.0374437	7	7	0.231252	9.8	11	11	0.278059	18.2	9	9	0.245566	14.4	0.251626	0.0239844	2.88869
[71]	P06744	GPI	Glucose-6-phosphate isomerase	63147.7	HUMAN	12	12	0.322234	30.5	10	11	0.440176	16.3	11	12	0.306201	30.5	0.356204	0.0731628	6	7	0.231252	12.4	6	6	0.151668	14.7	7	7	0.190996	16.3	0.191305	0.0397928	0.537068
[72]	P07737	PFN1	Profilin-1	15054.4	HUMAN	7	11	0.295381	57.1	8	14	0.560224	74.3	8	15	0.382751	80.7	0.412785	0.134952	9	16	0.528576	80.7	6	7	0.176946	65.7	8	10	0.272851	74.3	0.326125	0.181767	0.790059
[73]	P04217	A1BG	Alpha-1B-glycoprotein	54254	HUMAN	5	5	0.134264	15.4	3	3	0.120048	9.1	5	5	0.127584	14.9	0.127299	0.00711239	10	12	0.396432	31.3	10	15	0.379171	29.1	12	17	0.463847	38.6	0.41315	0.0447453	3.24552
[74]	Q9UBG3	CRNN	Cornulin	53533.6	HUMAN	9	9	0.241676	32.7	8	13	0.520208	34.5	7	7	0.178617	22.2	0.3135	0.18177	3	4	0.132144	6.1	4	10	0.252781	12.3	11	12	0.327422	36.4	0.237449	0.0985374	0.757412
[75]	P00558	PGK1	Phosphoglycerate kinase 1	44615.1	HUMAN	10	13	0.349087	32.6	9	13	0.520208	29.7	8	9	0.22965	27.3	0.366315	0.146043	8	9	0.297324	27.3	3	3	0.0758342	12.5	4	4	0.109141	16.5	0.160766	0.119429	0.438874
[76]	Q08188	TGM3	Protein-glutamine gamma-glutamyltransferase E	76632.5	HUMAN	7	7	0.18797	15.9	7	7	0.280112	11.5	9	9	0.22965	17	0.232577	0.0461407	7	7	0.231252	15.6	9	9	0.227503	15.9	7	7	0.190996	16.2	0.216583	0.0222387	0.931232
[77]	Q8N355	IGL@	IGL@ protein	24792.8	HUMAN	7	34	0.912997	42.7	6	17	0.680272	37.6	6	26	0.663435	39.7	0.752234	0.139479	7	28	0.925008	44	6	32	0.808898	39.7	8	25	0.682128	47	0.805345	0.121479	1.0706
[78]	P07237	P4HB	Protein disulfide-isomerase	57116.8	HUMAN	9	9	0.241676	19.1	12	16	0.640256	29.7	11	11	0.280684	24.4	0.387539	0.219727	7	8	0.264288	15.4	10	13	0.328615	20.9	8	8	0.218281	16.9	0.270395	0.0554198	0.697723
[79]	P69905	HBA1	Hemoglobin subunit alpha	15257.7	HUMAN	7	14	0.37594	85.2	3	5	0.20008	28.2	7	14	0.357234	83.1	0.311085	0.0965867	10	43	1.42055	83.8	9	40	1.01112	82.4	11	26	0.709413	92.3	1.04703	0.356925	3.36573
[80]	P23528	CFL1	Cofilin-1	18502.7	HUMAN	4	4	0.107411	35.5	2	2	0.080032	20.5	8	10	0.255167	48.8	0.147537	0.0942105	6	6	0.198216	48.8	2	2	0.0505561	16.9	6	6	0.163711	48.8	0.137494	0.0772421	0.931932
[81]	P04196	HRG	Histidine-rich glycoprotein	59578.8	HUMAN	3	3	0.0805585	9.1	3	3	0.120048	7.4	6	6	0.1531	16.4	0.117902	0.0363184	2	2	0.066072	4.8	5	7	0.176946	12.4	7	10	0.272851	18.7	0.171957	0.10348	1.45847
[82]	P27169	PON1	Serum paraoxonase/arylesterase 1	39731.6	HUMAN	0	0	0	0	0	0	0	0	0	0	0	0	0	0	0	0	0	0	9	9	0.227503	36.9	8	9	0.245566	32.1	0.15769	0.136862	#DIV/0!
[83]	P02671	FGA	Fibrinogen alpha chain	94973.8	HUMAN	6	6	0.161117	7.5	3	3	0.120048	4.6	6	6	0.1531	9.8	0.144755	0.0217692	10	12	0.396432	13.5	9	14	0.353893	11.5	11	15	0.409277	12.6	0.386534	0.0289885	2.67026
[84]	P08107	HSPA1A	Heat shock 70 kDa protein 1A/1B	70052.8	HUMAN	9	9	0.241676	20.7	6	7	0.280112	10.3	12	15	0.382751	25.6	0.301513	0.0729317	10	11	0.363396	19.7	7	9	0.227503	14.2	10	11	0.300136	19.3	0.297012	0.0680007	0.985072
[85]	Q02487	DSC2	Desmocollin-2	99962.6	HUMAN	9	11	0.295381	14.5	6	7	0.280112	8.9	4	4	0.102067	6.5	0.225853	0.107474	5	5	0.16518	6.7	5	5	0.12639	8.7	7	7	0.190996	11.5	0.160855	0.0325192	0.712212
[86]	Q9NQ38	SPINK5	Serine protease inhibitor Kazal-type 5	120716	HUMAN	11	11	0.295381	13.1	3	3	0.120048	4.2	4	4	0.102067	5.2	0.172499	0.106799	1	1	0.033036	1.2	2	2	0.0505561	3	3	3	0.0818554	3.4	0.0551492	0.0247317	0.319708
[87]	Q01469	FABP5	Fatty acid-binding protein, epidermal	15164.6	HUMAN	12	17	0.456498	78.5	8	16	0.640256	55.6	6	7	0.178617	38.5	0.425124	0.232413	6	7	0.231252	38.5	5	5	0.12639	49.6	8	10	0.272851	54.1	0.210165	0.0754733	0.494361
[88]	P04083	ANXA1	Annexin A1	38714.6	HUMAN	10	10	0.268528	41.9	9	12	0.480192	31.8	9	10	0.255167	34.1	0.334629	0.126238	8	9	0.297324	31.8	8	9	0.227503	28.6	8	10	0.272851	27.7	0.265893	0.0354271	0.794589
[89]	Q68CK4	HMFT1766	Leucine-rich alpha-2-glycoprotein	38168.2	HUMAN	5	5	0.134264	23.1	2	3	0.120048	8.1	3	3	0.0765501	13.5	0.110287	0.0300696	5	5	0.16518	21.6	7	9	0.227503	35.2	9	9	0.245566	41.2	0.21275	0.0421749	1.92905
[90]	P80303	NUCB2	Nucleobindin-2	50196.1	HUMAN	8	10	0.268528	25.5	3	3	0.120048	11.4	6	6	0.1531	21.7	0.180559	0.0779557	2	2	0.066072	9	1	1	0.0252781	5	3	3	0.0818554	12.1	0.0577352	0.0291955	0.319758
[91]	P19823	ITIH2	Inter-alpha-trypsin inhibitor heavy chain H2	106464	HUMAN	0	0	0	0	1	1	0.040016	2.1	1	1	0.0255167	2.1	0.0218442	0.0202592	4	4	0.132144	7.5	10	12	0.303337	16.8	10	11	0.300136	17.9	0.245206	0.0979274	11.2252
[92]	Q53FJ5	N/A	Prosaposin (Variant Gaucher disease and variant metachromatic leukodystrophy) variant (Fragment)	58141.3	HUMAN	9	9	0.241676	16.8	6	6	0.240096	13.4	4	4	0.102067	9.4	0.194613	0.0801511	5	5	0.16518	9.9	5	5	0.12639	11.6	7	7	0.190996	15.1	0.160855	0.0325192	0.826541
[93]	P19827	ITIH1	Inter-alpha-trypsin inhibitor heavy chain H1	101390	HUMAN	2	2	0.0537057	2.5	0	0	0	0	4	4	0.102067	6.5	0.0519242	0.0510567	5	5	0.16518	8.5	8	8	0.202224	12.4	8	8	0.218281	13.5	0.195229	0.027233	3.75988
[94]	Q96DA0	ZG16B	Zymogen granule protein 16 homolog B	22739.2	HUMAN	8	31	0.832438	48.1	7	21	0.840336	34.6	8	44	1.12274	49	0.931837	0.16537	8	17	0.561612	49	7	14	0.353893	49	9	31	0.845839	49	0.587115	0.246963	0.630062
[95]	P63104	YWHAZ	14-3-3 protein zeta/delta	27745.3	HUMAN	9	14	0.37594	45.7	5	10	0.40016	26.5	5	6	0.1531	25.7	0.309733	0.136188	5	8	0.264288	25.7	6	11	0.278059	34.3	7	10	0.272851	24.9	0.271733	0.0069531	0.877311
[96]	P05546	SERPIND1	Heparin cofactor 2	57071.1	HUMAN	0	0	0	0	0	0	0	0	0	0	0	0	0	0	0	0	0	0	4	4	0.101112	9	8	8	0.218281	17	0.106464	0.109239	#DIV/0!
[97]	P02765	AHSG	Alpha-2-HS-glycoprotein	39325	HUMAN	1	2	0.0537057	3.8	2	2	0.080032	9.3	3	4	0.102067	8.4	0.0786015	0.0242123	4	5	0.16518	14.2	7	10	0.252781	26.2	5	8	0.218281	23.4	0.212081	0.0441282	2.69817
[98]	Q96DR5	BPIFA2	BPI fold-containing family A member 2	27011.7	HUMAN	11	20	0.537057	41.4	9	12	0.480192	33.7	9	18	0.459301	35.3	0.492183	0.0402411	6	8	0.264288	19.7	5	5	0.12639	20.1	9	12	0.327422	35.3	0.239367	0.102807	0.486336
[99]	P43652	AFM	Afamin	69069.8	HUMAN	0	0	0	0	4	4	0.160064	6.8	5	5	0.127584	10.5	0.0958825	0.0846099	5	5	0.16518	10.5	8	9	0.227503	17.7	6	6	0.163711	12.4	0.185464	0.0364135	1.93429
[100]	P31146	CORO1A	Coronin-1A	51026.7	HUMAN	6	6	0.161117	21	6	6	0.240096	20.2	9	10	0.255167	33.6	0.218793	0.0505144	6	7	0.231252	18.2	5	5	0.12639	20	3	3	0.0818554	11.9	0.146499	0.0767015	0.669578
[101]	P30086	PEBP1	Phosphatidylethanolamine-binding protein 1	21057	HUMAN	6	7	0.18797	59.9	4	5	0.20008	31	6	7	0.178617	52.4	0.188889	0.010761	5	6	0.198216	35.3	3	4	0.101112	23.5	2	2	0.0545703	18.7	0.117966	0.073291	0.624527
[102]	P28325	CST5	Cystatin-D	16080.6	HUMAN	5	10	0.268528	56.3	2	4	0.160064	20.4	6	14	0.357234	64.1	0.261942	0.0987499	4	5	0.16518	44.4	0	0	0	0	5	10	0.272851	58.5	0.14601	0.137432	0.557415
[103]	Q02413	DSG1	Desmoglein-1	113749	HUMAN	8	9	0.241676	12.2	7	8	0.320128	10.8	3	3	0.0765501	4.5	0.212785	0.124332	3	3	0.099108	4.5	3	3	0.0758342	4.8	3	3	0.0818554	4.7	0.0855992	0.0120802	0.402281
[104]	P01019	AGT	Angiotensinogen	53154.7	HUMAN	0	0	0	0	0	0	0	0	2	2	0.0510334	7	0.0170111	0.0294642	2	2	0.066072	4.7	6	7	0.176946	16.7	7	7	0.190996	18.1	0.144671	0.0684306	8.50451
[105]	P02652	APOA2	Apolipoprotein A-II	11175.1	HUMAN	1	1	0.0268528	11	0	0	0	0	3	4	0.102067	50	0.0429732	0.0529085	3	3	0.099108	29	5	6	0.151668	36	7	9	0.245566	67	0.165448	0.074195	3.85001
[106]	P31025	LCN1	Lipocalin-1	19250.2	HUMAN	9	37	0.993555	54	4	5	0.20008	29	5	8	0.204134	29	0.465923	0.456947	4	6	0.198216	26.7	5	8	0.202224	29	8	12	0.327422	54.5	0.242621	0.073467	0.520731
[107]	P02763	ORM1	Alpha-1-acid glycoprotein 1	23511.8	HUMAN	5	7	0.18797	32.8	3	4	0.160064	11.9	3	3	0.0765501	11.9	0.141528	0.0579765	7	12	0.396432	36.8	8	23	0.581395	35.3	7	13	0.354707	36.8	0.444178	0.120651	3.13845
[108]	Q9UBC9	SPRR3	Small proline-rich protein 3	18154.1	HUMAN	10	11	0.295381	66.3	13	23	0.920368	70.4	10	10	0.255167	56.8	0.490306	0.372988	9	9	0.297324	66.3	7	10	0.252781	47.3	10	11	0.300136	60.9	0.283414	0.0265663	0.578035
[109]	P43490	NAMPT	Nicotinamide phosphoribosyltransferase	55521.6	HUMAN	5	5	0.134264	14.1	2	2	0.080032	7.3	7	8	0.204134	20	0.139477	0.0622148	5	5	0.16518	15.9	0	0	0	0	2	2	0.0545703	7.1	0.0732501	0.0841595	0.525178
[110]	O43707	ACTN4	Alpha-actinin-4	104855	HUMAN	8	8	0.214823	13.4	9	9	0.360144	10.4	6	6	0.1531	9.2	0.242689	0.106298	7	7	0.231252	8.3	11	11	0.278059	16	9	9	0.245566	11.5	0.251626	0.0239844	1.03682
[111]	B4DL17	N/A	cDNA FLJ52558, highly similar to Keratin, type I cytoskeletal 13	35800.6	HUMAN	11	13	0.349087	36	2	2	0.080032	5.2	0	0	0	0	0.14304	0.182874	4	4	0.132144	12.3	4	4	0.101112	12.7	1	1	0.0272851	3.6	0.0868471	0.0538653	0.607154
[112]	P37837	TALDO1	Transaldolase	37540.5	HUMAN	8	8	0.214823	24.9	7	8	0.320128	21.7	7	8	0.204134	21.7	0.246362	0.0641069	5	6	0.198216	15.1	4	4	0.101112	13.1	6	6	0.163711	18.1	0.154346	0.0492246	0.626504
[113]	P07108	DBI	Acyl-CoA-binding protein	10044.5	HUMAN	8	10	0.268528	80.5	5	7	0.280112	34.5	5	5	0.127584	64.4	0.225408	0.0849162	4	4	0.132144	46	4	5	0.12639	34.5	4	4	0.109141	64.4	0.122558	0.011971	0.543717
[114]	P01008	SERPINC1	Antithrombin-III	52602.9	HUMAN	5	5	0.134264	16.8	2	2	0.080032	6	0	0	0	0	0.0714321	0.067544	0	0	0	0	7	9	0.227503	19	7	8	0.218281	22	0.148595	0.128769	2.08022
[115]	Q6UX06	OLFM4	Olfactomedin-4	57280.3	HUMAN	2	2	0.0537057	5.5	3	3	0.120048	8	7	7	0.178617	19.6	0.117457	0.0624959	5	5	0.16518	13.3	0	0	0	0	0	0	0	0	0.05506	0.0953667	0.468768
[116]	P27482	CALML3	Calmodulin-like protein 3	16890.9	HUMAN	6	6	0.161117	63.8	5	5	0.20008	49	3	3	0.0765501	24.2	0.145916	0.0631523	1	1	0.033036	11.4	3	3	0.0758342	33.6	2	2	0.0545703	19.5	0.0544801	0.0213992	0.373367
[117]	P06702	S100A9	Protein S100-A9	13242.1	HUMAN	6	8	0.214823	56.1	3	5	0.20008	18.4	5	7	0.178617	44.7	0.19784	0.0182065	8	16	0.528576	57	5	9	0.227503	44.7	7	11	0.300136	56.1	0.352072	0.157112	1.77958
[118]	P12429	ANXA3	Annexin A3	36375.6	HUMAN	3	3	0.0805585	12.4	3	3	0.120048	10.5	8	8	0.204134	30.3	0.134913	0.0631145	5	5	0.16518	18.9	2	2	0.0505561	9.6	3	3	0.0818554	10.5	0.0991972	0.0592471	0.735265
[119]	P40925	MDH1	Malate dehydrogenase, cytoplasmic	36426.4	HUMAN	4	4	0.107411	14.1	2	2	0.080032	6.6	3	3	0.0765501	14.1	0.0879978	0.0169025	5	5	0.16518	20.4	7	7	0.176946	29.3	0	0	0	0	0.114042	0.0989385	1.29597
[120]	Q9NP55	BPIFA1	BPI fold-containing family A member 1	26712.9	HUMAN	6	6	0.161117	36.3	3	3	0.120048	17.2	0	0	0	0	0.0937217	0.0837227	5	5	0.16518	27	5	6	0.151668	28.9	0	0	0	0	0.105616	0.0917154	1.12691
[121]	P61626	LYZ	Lysozyme C	16537.2	HUMAN	7	12	0.322234	54.1	2	3	0.120048	27	3	7	0.178617	31.1	0.206966	0.104032	3	4	0.132144	31.1	1	1	0.0252781	18.9	4	5	0.136426	38.5	0.0979492	0.0629715	0.473262
[122]	P52790	HK3	Hexokinase-3	99026.3	HUMAN	0	0	0	0	1	1	0.040016	1.3	6	6	0.1531	8.3	0.0643721	0.079403	4	4	0.132144	5.3	0	0	0	0	0	0	0	0	0.044048	0.0762934	0.684272
[123]	P37802	TAGLN2	Transgelin-2	22391.7	HUMAN	4	5	0.134264	33.2	6	9	0.360144	33.2	4	4	0.102067	27.1	0.198825	0.140631	5	5	0.16518	38.2	6	6	0.151668	33.7	4	4	0.109141	33.2	0.141996	0.029245	0.714177
[124]	P05155	SERPING1	Plasma protease C1 inhibitor	55154.7	HUMAN	1	1	0.0268528	2	0	0	0	0	3	3	0.0765501	6.2	0.0344677	0.038839	4	5	0.16518	8.2	7	7	0.176946	16	8	10	0.272851	21	0.204993	0.0590611	5.94739
[125]	P00915	CA1	Carbonic anhydrase 1	28870.4	HUMAN	2	2	0.0537057	8	0	0	0	0	0	0	0	0	0.0179019	0.031007	6	6	0.198216	30.3	6	6	0.151668	34.1	4	4	0.109141	17.6	0.153008	0.0445529	8.54704
[126]	P35527	KRT9	Keratin, type I cytoskeletal 9	62064.8	HUMAN	8	8	0.214823	21	7	9	0.360144	19.1	2	2	0.0510334	5.5	0.208667	0.154647	5	5	0.16518	14.6	5	5	0.12639	12.5	4	4	0.109141	12.7	0.13357	0.0287014	0.640113
[127]	P30041	PRDX6	Peroxiredoxin-6	25035.2	HUMAN	5	5	0.134264	39.7	5	6	0.240096	38.4	2	2	0.0510334	17.4	0.141798	0.0947562	4	4	0.132144	30.4	4	4	0.101112	34.8	1	1	0.0272851	9.8	0.0868471	0.0538653	0.612471
[128]	P01034	CST3	Cystatin-C	15799.4	HUMAN	6	9	0.241676	43.2	4	5	0.20008	30.8	7	13	0.331717	30.8	0.257824	0.067288	2	2	0.066072	18.5	1	2	0.0505561	11.6	5	5	0.136426	30.8	0.0843513	0.0457602	0.327166
[129]	P11413	G6PD	Glucose-6-phosphate 1-dehydrogenase	59257.3	HUMAN	3	3	0.0805585	5.6	4	5	0.20008	8.5	9	10	0.255167	20.4	0.178602	0.0892638	5	6	0.198216	8.9	2	3	0.0758342	4.9	4	4	0.109141	8.3	0.12773	0.0632733	0.715167
[130]	Q96HE7	ERO1L	ERO1-like protein alpha	54393.1	HUMAN	0	0	0	0	4	4	0.160064	11.1	4	5	0.127584	15.2	0.0958825	0.0846099	1	2	0.066072	2.4	8	9	0.227503	23.1	3	3	0.0818554	7.1	0.125143	0.0889963	1.30517
[131]	P52566	ARHGDIB	Rho GDP-dissociation inhibitor 2	22988.2	HUMAN	5	6	0.161117	36.8	6	6	0.240096	49.3	6	8	0.204134	57.7	0.201782	0.039542	6	7	0.231252	49.3	4	4	0.101112	42.3	5	5	0.136426	36.8	0.156263	0.0672997	0.774415
[132]	C9J7H8	LDHB	L-lactate dehydrogenase B chain (Fragment)	14734.4	HUMAN	2	2	0.0537057	22.8	3	3	0.120048	34.6	5	6	0.1531	36.8	0.108951	0.0506179	5	5	0.16518	36.8	4	4	0.101112	41.2	0	0	0	0	0.0887641	0.0832795	0.814713
[133]	P54108	CRISP3	Cysteine-rich secretory protein 3	27630.6	HUMAN	5	10	0.268528	31.4	1	2	0.080032	3.7	3	5	0.127584	13.5	0.158715	0.0980285	2	3	0.099108	6.9	2	3	0.0758342	6.9	3	6	0.163711	13.5	0.112884	0.0455293	0.711241
[134]	P01011	SERPINA3	Alpha-1-antichymotrypsin	47651.3	HUMAN	4	4	0.107411	9.2	0	0	0	0	2	2	0.0510334	4.7	0.0528149	0.0537278	0	0	0	0	12	12	0.303337	30.5	7	8	0.218281	20.6	0.173873	0.156468	3.29211
[135]	P01031	C5	Complement C5	188307	HUMAN	0	0	0	0	0	0	0	0	0	0	0	0	0	0	0	0	0	0	6	6	0.151668	4.5	7	7	0.190996	4.9	0.114221	0.100854	#DIV/0!
[136]	Q6UWP8	SBSN	Suprabasin	60541.3	HUMAN	12	12	0.322234	32.5	3	4	0.160064	9.2	4	4	0.102067	11.5	0.194788	0.114117	0	0	0	0	0	0	0	0	1	1	0.0272851	3.1	0.00909504	0.0157531	0.0466919
[137]	P22314	UBA1	Ubiquitin-like modifier-activating enzyme 1	117850	HUMAN	0	0	0	0	2	2	0.080032	3.1	6	6	0.1531	8.8	0.0777108	0.0765765	0	0	0	0	0	0	0	0	2	2	0.0545703	3.9	0.0181901	0.0315062	0.234074
[138]	A8K9E4	N/A	cDNA FLJ76459, highly similar to Homo sapiens matrix metallopeptidase 8 (neutrophil collagenase) (MMP8), mRNA	53467.7	HUMAN	1	1	0.0268528	2.8	4	4	0.160064	9.2	8	8	0.204134	21.2	0.13035	0.0923001	5	5	0.16518	12.2	2	2	0.0505561	3.6	5	5	0.136426	11.8	0.117387	0.0596364	0.900553
[139]	O00299	CLIC1	Chloride intracellular channel protein 1	26923	HUMAN	4	4	0.107411	19.5	3	3	0.120048	16.2	7	7	0.178617	34.4	0.135359	0.0379918	3	3	0.099108	16.2	1	1	0.0252781	5	0	0	0	0	0.041462	0.051498	0.306312
[140]	P07900	HSP90AA1	Heat shock protein HSP 90-alpha	84660.4	HUMAN	3	3	0.0805585	5.2	2	2	0.080032	3.7	2	2	0.0510334	3.7	0.0705413	0.0168964	4	4	0.132144	5.9	6	6	0.151668	9.8	1	1	0.0272851	1.6	0.103699	0.0668927	1.47005
[141]	Q9ULZ3	PYCARD	Apoptosis-associated speck-like protein containing a CARD	21627	HUMAN	1	1	0.0268528	7.2	3	3	0.120048	15.9	4	4	0.102067	21.5	0.0829892	0.0494399	4	4	0.132144	21.5	0	0	0	0	3	3	0.0818554	15.9	0.0713331	0.0666975	0.859547
[142]	P05109	S100A8	Protein S100-A8	10834.6	HUMAN	3	4	0.107411	28	4	5	0.20008	29	4	4	0.102067	32.3	0.136519	0.0551099	6	12	0.396432	62.4	3	7	0.176946	31.2	5	8	0.218281	63.4	0.263887	0.116634	1.93296
[143]	P18669	PGAM1	Phosphoglycerate mutase 1	28804.2	HUMAN	8	9	0.241676	51.6	4	5	0.20008	18.1	9	11	0.280684	47.6	0.240813	0.0403088	5	5	0.16518	32.3	6	6	0.151668	25.6	3	3	0.0818554	24.4	0.132901	0.0447203	0.551885
[144]	P02753	RBP4	Retinol-binding protein 4	23010.2	HUMAN	0	0	0	0	2	2	0.080032	10	2	2	0.0510334	10.4	0.0436885	0.0405184	3	3	0.099108	15.4	5	6	0.151668	24.4	3	3	0.0818554	18.9	0.110877	0.0363641	2.53791
[145]	Q9UIV8	SERPINB13	Serpin B13	44276.4	HUMAN	6	6	0.161117	19.4	7	8	0.320128	27.9	6	6	0.1531	16.4	0.211448	0.0942046	4	4	0.132144	8.4	6	7	0.176946	21	6	6	0.163711	19.4	0.1576	0.0230177	0.745337
[146]	P80188	LCN2	Neutrophil gelatinase-associated lipocalin	22588.3	HUMAN	5	5	0.134264	38.9	2	2	0.080032	19.2	6	6	0.1531	41.9	0.122466	0.0379361	3	3	0.099108	25.8	3	3	0.0758342	25.8	3	3	0.0818554	25.8	0.0855992	0.0120802	0.698966
[147]	Q6P5S2	C6orf58	UPF0762 protein C6orf58	37926.3	HUMAN	8	9	0.241676	33.6	2	2	0.080032	5.8	8	8	0.204134	35.5	0.17528	0.0845964	3	3	0.099108	9.1	3	3	0.0758342	9.1	7	9	0.245566	27.6	0.140169	0.092015	0.799687
[148]	P02760	AMBP	Protein AMBP	38999.9	HUMAN	0	0	0	0	0	0	0	0	3	3	0.0765501	9.7	0.0255167	0.0441962	3	3	0.099108	9.7	6	6	0.151668	23	6	6	0.163711	20.2	0.138162	0.0343539	5.41458
[149]	P07476	IVL	Involucrin	68479	HUMAN	0	0	0	0	0	0	0	0	0	0	0	0	0	0	1	1	0.033036	1.7	0	0	0	0	7	7	0.190996	17.8	0.0746773	0.10208	#DIV/0!
[150]	O60218	AKR1B10	Aldo-keto reductase family 1 member B10	36019.9	HUMAN	3	3	0.0805585	11.4	5	5	0.20008	17.1	0	0	0	0	0.0935462	0.10067	0	0	0	0	0	0	0	0	1	1	0.0272851	3.5	0.00909504	0.0157531	0.0972252
[151]	P06727	APOA4	Apolipoprotein A-IV	45399.4	HUMAN	0	0	0	0	0	0	0	0	4	4	0.102067	11.4	0.0340223	0.0589283	3	3	0.099108	9.1	5	5	0.12639	14.1	5	5	0.136426	16.2	0.120641	0.0193116	3.54595
[152]	P06870	KLK1	Kallikrein-1	28889.9	HUMAN	5	5	0.134264	17.9	2	2	0.080032	10.3	4	4	0.102067	17.9	0.105454	0.0272743	1	1	0.033036	5	5	5	0.12639	17.9	4	4	0.109141	17.9	0.0895223	0.0496731	0.84892
[153]	P01591	IGJ	Immunoglobulin J chain	18098.8	HUMAN	7	20	0.537057	42.1	3	9	0.360144	18.9	5	10	0.255167	28.3	0.384123	0.142466	3	9	0.297324	14.5	5	10	0.252781	28.3	4	9	0.245566	18.9	0.265224	0.0280329	0.690466
[154]	P04080	CSTB	Cystatin-B	11139.7	HUMAN	6	15	0.402793	85.7	2	16	0.640256	24.5	4	14	0.357234	55.1	0.466761	0.151968	1	2	0.066072	12.2	3	9	0.227503	33.7	4	9	0.245566	55.1	0.179714	0.09883	0.385023
[155]	P10909	CLU	Clusterin	52495.1	HUMAN	5	5	0.134264	16	3	3	0.120048	8.7	4	4	0.102067	12.5	0.118793	0.0161353	5	5	0.16518	17.6	4	5	0.12639	13.8	5	5	0.136426	17.6	0.142665	0.0201336	1.20096
[156]	O75594	PGLYRP1	Peptidoglycan recognition protein 1	21731	HUMAN	2	2	0.0537057	21.4	0	0	0	0	4	4	0.102067	41.3	0.0519242	0.0510567	3	3	0.099108	31.6	1	1	0.0252781	11.7	2	2	0.0545703	23.5	0.0596521	0.0371764	1.14883
[157]	P35326	SPRR2A	Small proline-rich protein 2A	7965.5	HUMAN	4	7	0.18797	54.2	6	12	0.480192	79.2	0	0	0	0	0.222721	0.241975	2	2	0.066072	36.1	3	5	0.12639	36.1	0	0	0	0	0.0641541	0.063217	0.288047
[158]	P00747	PLG	Plasminogen	90569.9	HUMAN	0	0	0	0	2	2	0.080032	2.3	1	1	0.0255167	1	0.0351829	0.0408822	2	2	0.066072	3.3	9	9	0.227503	16	9	9	0.245566	17	0.179714	0.09883	5.10798
[159]	Q8NBJ4	GOLM1	Golgi membrane protein 1	45333.6	HUMAN	4	5	0.134264	16.2	1	1	0.040016	4.7	0	0	0	0	0.0580934	0.0689334	0	0	0	0	0	0	0	0	4	4	0.109141	11.7	0.0363802	0.0630123	0.626236
[160]	P18206	VCL	Vinculin	123800	HUMAN	0	0	0	0	2	2	0.080032	2.6	5	5	0.127584	6.6	0.0692052	0.0644772	5	5	0.16518	5.6	0	0	0	0	0	0	0	0	0.05506	0.0953667	0.795605
[161]	P18510	IL1RN	Interleukin-1 receptor antagonist protein	20055.2	HUMAN	4	4	0.107411	30.5	4	4	0.160064	30.5	2	2	0.0510334	21.5	0.10617	0.0545259	3	3	0.099108	19.8	4	4	0.101112	30.5	3	3	0.0818554	29.9	0.0940252	0.0105869	0.885613
[162]	Q96G03	PGM2	Phosphoglucomutase-2	68284	HUMAN	3	3	0.0805585	8.3	3	3	0.120048	5.1	5	5	0.127584	10.9	0.109397	0.0252572	4	4	0.132144	8.2	0	0	0	0	0	0	0	0	0.044048	0.0762934	0.402645
[163]	P30044	PRDX5	Peroxiredoxin-5, mitochondrial	22086.6	HUMAN	3	3	0.0805585	19.2	3	3	0.120048	18.2	4	4	0.102067	26.6	0.100891	0.019771	3	4	0.132144	18.2	3	3	0.0758342	18.2	2	2	0.0545703	11.7	0.0875162	0.0400846	0.867432
[164]	Q5HYB6	DKFZp686J1372	Epididymis luminal protein 189	27175.8	HUMAN	1	1	0.0268528	4.3	2	2	0.080032	9.5	5	5	0.127584	25	0.0781561	0.0503916	6	6	0.198216	20.7	1	1	0.0252781	4.3	2	2	0.0545703	11.6	0.0926881	0.092556	1.18594
[165]	Q5NV90	IGLV3-25	V2-17 protein (Fragment)	10405.4	HUMAN	2	2	0.0537057	30.9	2	2	0.080032	29.9	1	1	0.0255167	19.6	0.0530848	0.027263	2	2	0.066072	29.9	4	5	0.12639	50.5	1	1	0.0272851	19.6	0.0732491	0.0499409	1.37985
[166]	P01625	N/A	Ig kappa chain V-IV region Len	12640.2	HUMAN	3	4	0.107411	36.8	1	1	0.040016	7.9	3	4	0.102067	36.8	0.0831647	0.0374633	3	3	0.099108	36.8	3	5	0.12639	36.8	3	5	0.136426	36.8	0.120641	0.0193116	1.45063
[167]	P02812	PRB2	Basic salivary proline-rich protein 2	40799.6	HUMAN	0	0	0	0	0	0	0	0	5	19	0.484818	54.6	0.161606	0.27991	3	11	0.363396	40.9	0	0	0	0	1	3	0.0818554	13.5	0.148417	0.190623	0.91839
[168]	P00918	CA2	Carbonic anhydrase 2	29246.3	HUMAN	1	1	0.0268528	6.2	0	0	0	0	1	1	0.0255167	6.2	0.0174565	0.0151325	5	5	0.16518	21.5	2	2	0.0505561	10.8	1	1	0.0272851	6.2	0.0810071	0.0738187	4.64051
[169]	P61769	B2M	Beta-2-microglobulin	13714.7	HUMAN	5	10	0.268528	57.1	2	6	0.240096	29.4	4	6	0.1531	48.7	0.220575	0.0601392	2	2	0.066072	29.4	3	5	0.12639	48.7	4	4	0.109141	57.1	0.100534	0.0310664	0.455783
[170]	P22528	SPRR1B	Cornifin-B	9887.7	HUMAN	6	9	0.241676	78.7	4	8	0.320128	52.8	2	2	0.0510334	34.8	0.204279	0.13839	2	2	0.066072	34.8	3	5	0.12639	34.8	3	3	0.0818554	34.8	0.0914392	0.0312804	0.447619
[171]	Q14508	WFDC2	WAP four-disulfide core domain protein 2	12993.1	HUMAN	3	3	0.0805585	38.7	2	2	0.080032	25.8	3	3	0.0765501	38.7	0.0790469	0.00217822	2	2	0.066072	25.8	2	2	0.0505561	25.8	1	1	0.0272851	14.5	0.0479711	0.0195222	0.606869
[172]	P40926	MDH2	Malate dehydrogenase, mitochondrial	35503.6	HUMAN	4	4	0.107411	16.6	4	4	0.160064	16.3	1	1	0.0255167	3.3	0.097664	0.0678012	1	1	0.033036	3.3	3	3	0.0758342	12.7	0	0	0	0	0.0362901	0.0380217	0.371581
[173]	P01766	N/A	Ig heavy chain V-III region BRO	13226.9	HUMAN	2	8	0.214823	25	2	4	0.160064	25	2	8	0.204134	25	0.193007	0.0290256	2	8	0.264288	25	2	11	0.278059	25	3	9	0.245566	30.8	0.262638	0.016309	1.36077
[174]	P00491	PNP	Purine nucleoside phosphorylase	32118.2	HUMAN	3	3	0.0805585	12.8	4	4	0.160064	17.3	4	4	0.102067	15.9	0.11423	0.0411246	4	4	0.132144	15.9	3	3	0.0758342	14.2	4	4	0.109141	13.8	0.105706	0.0283116	0.925382
[175]	P08185	SERPINA6	Corticosteroid-binding globulin	45141.3	HUMAN	0	0	0	0	0	0	0	0	0	0	0	0	0	0	1	1	0.033036	4	3	3	0.0758342	12.1	4	4	0.109141	15.3	0.0726702	0.0381508	#DIV/0!
[176]	Q96BQ1	FAM3D	Protein FAM3D	24963.6	HUMAN	5	5	0.134264	32.1	0	0	0	0	0	0	0	0	0.0447547	0.0775175	0	0	0	0	0	0	0	0	1	1	0.0272851	4	0.00909504	0.0157531	0.20322
[177]	P05156	CFI	Complement factor I	65751	HUMAN	0	0	0	0	1	1	0.040016	2.2	0	0	0	0	0.0133387	0.0231033	3	3	0.099108	6.7	3	3	0.0758342	7	3	3	0.0818554	5.3	0.0855992	0.0120802	6.41737
[178]	O00748	CES2	Cocaine esterase	61807.4	HUMAN	1	1	0.0268528	2.3	6	7	0.280112	11.4	3	3	0.0765501	10.2	0.127838	0.134194	3	3	0.099108	9.7	3	3	0.0758342	6.1	4	4	0.109141	8.4	0.0946942	0.0170862	0.740734
[179]	P31949	S100A11	Protein S100-A11	11740.6	HUMAN	2	2	0.0537057	25.7	0	0	0	0	3	3	0.0765501	34.3	0.0434186	0.0392982	3	3	0.099108	34.3	1	1	0.0252781	10.5	3	3	0.0818554	34.3	0.0687472	0.038621	1.58336
[180]	P30520	ADSS	Adenylosuccinate synthetase isozyme 2	50097.8	HUMAN	0	0	0	0	2	2	0.080032	4.8	4	4	0.102067	12.9	0.0606996	0.0537096	4	4	0.132144	12.7	0	0	0	0	0	0	0	0	0.044048	0.0762934	0.725672
[181]	P61158	ACTR3	Actin-related protein 3	47371.6	HUMAN	2	2	0.0537057	10.3	3	3	0.120048	12.7	7	7	0.178617	25.1	0.117457	0.0624959	5	5	0.16518	17.7	2	2	0.0505561	10.3	1	1	0.0272851	5.3	0.0810071	0.0738187	0.689675
[182]	G1FM85	N/A	Anti-Influenza A hemagglutinin heavy chain variable region (Fragment)	14411.2	HUMAN	2	3	0.0805585	17.1	2	2	0.080032	20.9	3	3	0.0765501	29.5	0.0790469	0.00217822	2	5	0.16518	20.9	3	4	0.101112	29.5	3	6	0.163711	29.5	0.143334	0.0365728	1.81328
[183]	O75083	WDR1	WD repeat-containing protein 1	66194.1	HUMAN	4	4	0.107411	9.1	5	5	0.20008	13.9	7	8	0.204134	18.5	0.170542	0.05471	2	2	0.066072	3	0	0	0	0	0	0	0	0	0.022024	0.0381467	0.129141
[184]	P36871	PGM1	Phosphoglucomutase-1	61449.6	HUMAN	0	0	0	0	4	4	0.160064	7.1	6	6	0.1531	13	0.104388	0.0904698	0	0	0	0	1	1	0.0252781	1.4	0	0	0	0	0.00842602	0.0145943	0.0807182
[185]	O60235	TMPRSS11D	Transmembrane protease serine 11D	46263.9	HUMAN	3	3	0.0805585	10	3	3	0.120048	8.9	2	2	0.0510334	6.7	0.08388	0.034627	0	0	0	0	2	2	0.0505561	6.7	0	0	0	0	0.016852	0.0291886	0.200907
[186]	P11215	ITGAM	Integrin alpha-M	127180	HUMAN	0	0	0	0	0	0	0	0	6	6	0.1531	9.4	0.0510334	0.0883925	6	6	0.198216	6.2	0	0	0	0	4	4	0.109141	4.1	0.102452	0.0992771	2.00755
[187]	P06703	S100A6	Protein S100-A6	10179.8	HUMAN	2	3	0.0805585	27.8	3	3	0.120048	33.3	2	3	0.0765501	27.8	0.0923856	0.0240401	2	3	0.099108	27.8	1	2	0.0505561	20	3	5	0.136426	32.2	0.0953633	0.0430571	1.03223
[188]	P36955	SERPINF1	Pigment epithelium-derived factor	46312.6	HUMAN	0	0	0	0	0	0	0	0	1	1	0.0255167	2.9	0.00850557	0.0147321	0	0	0	0	4	4	0.101112	12	3	3	0.0818554	9.8	0.0609892	0.0536886	7.1705
[189]	P31151	S100A7	Protein S100-A7	11471.1	HUMAN	5	6	0.161117	55.4	1	1	0.040016	19.8	0	0	0	0	0.0670444	0.0838903	3	4	0.132144	31.7	0	0	0	0	3	3	0.0818554	31.7	0.0713331	0.0666975	1.06397
[190]	P13489	RNH1	Ribonuclease inhibitor	49974	HUMAN	3	3	0.0805585	7.6	5	5	0.20008	15.6	3	3	0.0765501	9.1	0.119063	0.0701915	4	4	0.132144	13	3	3	0.0758342	8	0	0	0	0	0.0693261	0.066312	0.582264
[191]	Q96IS6	HSPA8	HSPA8 protein (Fragment)	64673.6	HUMAN	4	4	0.107411	7.8	4	5	0.20008	6	5	5	0.127584	8.7	0.145025	0.0487342	7	8	0.264288	11.2	4	4	0.101112	7.3	5	5	0.136426	9.5	0.167275	0.0858508	1.15342
[192]	P01033	TIMP1	Metalloproteinase inhibitor 1	23171.1	HUMAN	6	6	0.161117	44.4	0	0	0	0	3	3	0.0765501	19.3	0.0792224	0.0805918	2	2	0.066072	10.1	1	1	0.0252781	4.3	3	3	0.0818554	19.3	0.0577352	0.0291955	0.728773
[193]	P10599	TXN	Thioredoxin	11737.6	HUMAN	5	7	0.18797	57.1	1	2	0.080032	12.4	4	6	0.1531	37.1	0.140367	0.055084	4	5	0.16518	35.2	3	4	0.101112	35.2	4	7	0.190996	45.7	0.152429	0.0462785	1.08593
[194]	P55786	NPEPPS	Puromycin-sensitive aminopeptidase	103277	HUMAN	4	4	0.107411	4.8	4	4	0.160064	4.8	1	1	0.0255167	1.4	0.097664	0.0678012	0	0	0	0	6	6	0.151668	7.4	4	4	0.109141	5.1	0.0869363	0.0782342	0.890157
[195]	P05089	ARG1	Arginase-1	34735.2	HUMAN	0	0	0	0	3	3	0.120048	13	3	3	0.0765501	13	0.0655327	0.0607776	4	4	0.132144	18.6	0	0	0	0	0	0	0	0	0.044048	0.0762934	0.672153
[196]	O75368	SH3BGRL	SH3 domain-binding glutamic acid-rich-like protein	12774.4	HUMAN	3	3	0.0805585	36	3	3	0.120048	35.1	3	3	0.0765501	37.7	0.0923856	0.0240401	3	3	0.099108	35.1	1	1	0.0252781	15.8	1	1	0.0272851	15.8	0.0505571	0.0420583	0.54724
[197]	P02649	APOE	Apolipoprotein E	36154.4	HUMAN	0	0	0	0	0	0	0	0	0	0	0	0	0	0	0	0	0	0	3	3	0.0758342	9.1	4	4	0.109141	18	0.0616582	0.0559342	#DIV/0!
[198]	P01593	N/A	Ig kappa chain V-I region AG	11992.4	HUMAN	2	3	0.0805585	31.5	0	0	0	0	1	1	0.0255167	16.7	0.0353584	0.0411712	1	1	0.033036	16.7	2	2	0.0505561	31.5	2	2	0.0545703	31.5	0.0460541	0.0114513	1.30249
[199]	P04280	PRB1	Basic salivary proline-rich protein 1	38546.1	HUMAN	0	0	0	0	0	0	0	0	4	21	0.535851	58.2	0.178617	0.309374	4	16	0.528576	58.2	0	0	0	0	1	1	0.0272851	14.3	0.185287	0.29761	1.03734
[200]	B7Z9R6	N/A	cDNA, FLJ78930, highly similar to Ezrin	22468	HUMAN	3	3	0.0805585	18.7	0	0	0	0	2	2	0.0510334	11.9	0.043864	0.040755	1	1	0.033036	4.1	0	0	0	0	2	2	0.0545703	11.9	0.0292021	0.0274864	0.665742
[201]	P00734	F2	Prothrombin	70037.5	HUMAN	0	0	0	0	0	0	0	0	0	0	0	0	0	0	0	0	0	0	3	3	0.0758342	7.7	2	2	0.0545703	4	0.0434681	0.0391171	#DIV/0!
[202]	Q14CN2	CLCA4	Calcium-activated chloride channel regulator 4	101283	HUMAN	5	5	0.134264	7.7	3	3	0.120048	5.8	0	0	0	0	0.0847708	0.0737569	1	1	0.033036	1.6	1	1	0.0252781	1.6	0	0	0	0	0.019438	0.017275	0.229301
[203]	A2NB45		Cold agglutinin FS-1 L-chain (Fragment)	12388.1	HUMAN	2	4	0.107411	17.7	1	2	0.080032	11.5	2	3	0.0765501	17.7	0.0879978	0.0169025	2	3	0.099108	19.5	3	6	0.151668	25.7	3	4	0.109141	40.7	0.119972	0.0279042	1.36335
[204]	P62328	TMSB4X	Thymosin beta-4	5052.7	HUMAN	4	7	0.18797	61.4	4	7	0.280112	63.6	3	5	0.127584	63.6	0.198555	0.0768132	5	6	0.198216	63.6	0	0	0	0	2	2	0.0545703	34.1	0.0842621	0.102389	0.424376
[205]	P32119	PRDX2	Peroxiredoxin-2	21892.1	HUMAN	2	2	0.0537057	10.6	2	2	0.080032	10.6	2	2	0.0510334	9.1	0.0615904	0.0160267	4	4	0.132144	18.2	4	4	0.101112	18.2	3	3	0.0818554	13.1	0.105037	0.025373	1.70542
[206]	P02748	C9	Complement component C9	63174	HUMAN	0	0	0	0	0	0	0	0	0	0	0	0	0	0	1	1	0.033036	2.1	2	2	0.0505561	3.8	4	4	0.109141	8.4	0.0642442	0.039856	#DIV/0!
[207]	P17213	BPI	Bactericidal permeability-increasing protein	53900.2	HUMAN	0	0	0	0	4	5	0.20008	11.9	3	3	0.0765501	10.9	0.0922101	0.100955	2	2	0.066072	4.1	0	0	0	0	0	0	0	0	0.022024	0.0381467	0.238846
[208]	P30838	ALDH3A1	Aldehyde dehydrogenase, dimeric NADP-preferring	50395.4	HUMAN	7	7	0.18797	19	2	2	0.080032	4.6	2	2	0.0510334	6.8	0.106345	0.0721608	1	1	0.033036	2.6	1	1	0.0252781	2.6	2	2	0.0545703	5.7	0.0376281	0.0151764	0.35383
[209]	A0N5G5	V<kappa>3	Rheumatoid factor D5 light chain (Fragment)	12766.5	HUMAN	2	2	0.0537057	22.9	2	2	0.080032	22.9	2	4	0.102067	22.9	0.0786015	0.0242123	3	4	0.132144	30.5	2	4	0.101112	22.9	2	3	0.0818554	22.9	0.105037	0.025373	1.33633
[210]	P61586	RHOA	Transforming protein RhoA	21768.3	HUMAN	2	2	0.0537057	10.4	2	2	0.080032	13.5	4	4	0.102067	30.6	0.0786015	0.0242123	4	4	0.132144	31.6	1	1	0.0252781	4.7	0	0	0	0	0.052474	0.0701443	0.667596
[211]	S6BGF5	N/A	IgG H chain	25599.9	HUMAN	3	6	0.161117	15.4	2	2	0.080032	10.4	3	4	0.102067	15.4	0.114405	0.041927	3	6	0.198216	15.4	3	5	0.12639	15.4	2	5	0.136426	10.4	0.153677	0.0388967	1.34327
[212]	O95274	LYPD3	Ly6/PLAUR domain-containing protein 3	35971.1	HUMAN	5	5	0.134264	23.7	2	2	0.080032	8.4	2	2	0.0510334	11.3	0.0884432	0.0422481	2	2	0.066072	8.4	3	3	0.0758342	14.2	2	2	0.0545703	8.4	0.0654922	0.0106438	0.740499
[213]	A2NB46	N/A	Cold agglutinin FS-2 L-chain (Fragment)	11888.4	HUMAN	2	3	0.0805585	24.8	2	2	0.080032	24.8	2	7	0.178617	24.8	0.113069	0.0567667	2	3	0.099108	24.8	2	6	0.151668	24.8	2	4	0.109141	24.8	0.119972	0.0279042	1.06105
[214]	P04004	VTN	Vitronectin	54306.1	HUMAN	2	2	0.0537057	5.6	2	2	0.080032	5.6	2	2	0.0510334	5.6	0.0615904	0.0160267	2	2	0.066072	5.6	2	3	0.0758342	5.6	3	4	0.109141	7.7	0.0836822	0.0225814	1.35869
[215]	P68104	EEF1A1	Elongation factor 1-alpha 1	50141.3	HUMAN	4	5	0.134264	10.6	2	2	0.080032	8.7	1	1	0.0255167	2.6	0.0799377	0.0543738	3	3	0.099108	11	3	3	0.0758342	8.2	2	2	0.0545703	5	0.0765042	0.0222764	0.957048
[216]	Q9UKR3	KLK13	Kallikrein-13	30570.2	HUMAN	5	5	0.134264	24.2	2	2	0.080032	7.9	2	2	0.0510334	7.9	0.0884432	0.0422481	0	0	0	0	2	2	0.0505561	7.9	0	0	0	0	0.016852	0.0291886	0.190541
[217]	Q8TAX7	MUC7	Mucin-7	39159.1	HUMAN	4	5	0.134264	9.5	0	0	0	0	3	3	0.0765501	11.9	0.0702715	0.067352	0	0	0	0	0	0	0	0	0	0	0	0	0	0	0
[218]	P55072	VCP	Transitional endoplasmic reticulum ATPase	89322.6	HUMAN	0	0	0	0	2	2	0.080032	3.7	1	1	0.0255167	2.1	0.0351829	0.0408822	1	1	0.033036	2.1	4	4	0.101112	8.2	0	0	0	0	0.0447161	0.0515581	1.27096
[219]	P55058	PLTP	Phospholipid transfer protein	54739.9	HUMAN	4	4	0.107411	13.8	2	2	0.080032	6.7	3	3	0.0765501	10.8	0.0879978	0.0169025	2	2	0.066072	5.3	2	2	0.0505561	5.3	3	3	0.0818554	7.7	0.0661612	0.0156498	0.75185
[220]	Q14019	COTL1	Coactosin-like protein	15945.1	HUMAN	0	0	0	0	2	2	0.080032	14.1	3	3	0.0765501	25.4	0.0521941	0.0452349	2	2	0.066072	14.1	1	1	0.0252781	11.3	0	0	0	0	0.03045	0.0333383	0.5834
[221]	P04792	HSPB1	Heat shock protein beta-1	22782.7	HUMAN	4	4	0.107411	25.9	1	1	0.040016	7.8	0	0	0	0	0.0491425	0.0542842	0	0	0	0	2	3	0.0758342	9.3	0	0	0	0	0.0252781	0.0437829	0.514383
[222]	P24158	PRTN3	Myeloblastin	27807.3	HUMAN	4	4	0.107411	27.7	0	0	0	0	4	6	0.1531	20.7	0.0868372	0.0785964	4	6	0.198216	20.7	2	3	0.0758342	6.6	4	5	0.136426	20.7	0.136825	0.0611919	1.57565
[223]	P20160	AZU1	Azurocidin	26885.9	HUMAN	0	0	0	0	0	0	0	0	4	5	0.127584	16.3	0.0425279	0.0736604	3	3	0.099108	13.5	0	0	0	0	0	0	0	0	0.033036	0.05722	0.776809
[224]	Q53H37	N/A	Calmodulin-like skin protein variant (Fragment)	15876.6	HUMAN	4	4	0.107411	24.7	1	1	0.040016	10.3	1	1	0.0255167	7.5	0.057648	0.0437018	2	2	0.066072	13	0	0	0	0	0	0	0	0	0.022024	0.0381467	0.382043
[225]	P01611	N/A	Ig kappa chain V-I region Wes	11608	HUMAN	0	0	0	0	0	0	0	0	0	0	0	0	0	0	0	0	0	0	0	0	0	0	2	2	0.0545703	31.5	0.0181901	0.0315062	#DIV/0!
[226]	P51149	RAB7A	Ras-related protein Rab-7a	23490	HUMAN	0	0	0	0	0	0	0	0	0	0	0	0	0	0	3	3	0.099108	19.3	0	0	0	0	0	0	0	0	0.033036	0.05722	#DIV/0!
[227]	P68363	TUBA1B	Tubulin alpha-1B chain	50152.1	HUMAN	3	3	0.0805585	11.8	4	4	0.160064	12.2	2	2	0.0510334	4.9	0.0972187	0.0563923	2	2	0.066072	4.9	2	2	0.0505561	6	0	0	0	0	0.038876	0.0345499	0.399883
[228]	P01779	N/A	Ig heavy chain V-III region TUR	12432.2	HUMAN	2	5	0.134264	26.7	1	2	0.080032	16.4	1	5	0.127584	16.4	0.11396	0.0295717	1	5	0.16518	16.4	1	2	0.0505561	16.4	1	5	0.136426	16.4	0.117387	0.0596364	1.03007
[229]	P27797	CALR	Calreticulin	48141.9	HUMAN	3	3	0.0805585	10.1	4	5	0.20008	18.5	0	0	0	0	0.0935462	0.10067	0	0	0	0	2	2	0.0505561	6.5	2	2	0.0545703	7	0.0350421	0.0304137	0.374597
[230]	O00391	QSOX1	Sulfhydryl oxidase 1	82578.4	HUMAN	4	4	0.107411	7.4	0	0	0	0	1	1	0.0255167	2.1	0.0443094	0.0561175	1	1	0.033036	2.1	1	1	0.0252781	2.1	2	2	0.0545703	4.7	0.0376281	0.0151764	0.849213
[231]	Q9UL85	N/A	Myosin-reactive immunoglobulin kappa chain variable region (Fragment)	11761.3	HUMAN	2	2	0.0537057	24.8	0	0	0	0	2	3	0.0765501	24.8	0.0434186	0.0392982	2	2	0.066072	24.8	1	1	0.0252781	16.5	2	2	0.0545703	24.8	0.0486401	0.0210336	1.12026
[232]	Q16195	keratin	Keratin (Fragment)	27661.9	HUMAN	5	5	0.134264	27.5	0	0	0	0	1	1	0.0255167	4.5	0.0532603	0.0713022	0	0	0	0	0	0	0	0	1	1	0.0272851	4.5	0.00909504	0.0157531	0.170766
[233]	O00764	PDXK	Pyridoxal kinase	35102.6	HUMAN	1	1	0.0268528	6.7	2	2	0.080032	12.2	2	2	0.0510334	12.2	0.0526394	0.0266259	2	2	0.066072	12.2	1	1	0.0252781	5.4	1	1	0.0272851	5.4	0.0395451	0.0229949	0.751244
[234]	P02814	SMR3B	Submaxillary gland androgen-regulated protein 3B	8187.7	HUMAN	2	6	0.161117	65.8	0	0	0	0	2	17	0.433784	65.8	0.1983	0.21927	2	10	0.33036	65.8	0	0	0	0	2	12	0.327422	65.8	0.219261	0.189891	1.1057
[235]	P07437	TUBB	Tubulin beta chain	49671.3	HUMAN	6	6	0.161117	18.5	2	2	0.080032	4.3	1	1	0.0255167	4.1	0.0888886	0.0682326	0	0	0	0	1	1	0.0252781	4.1	1	1	0.0272851	4.1	0.0175211	0.0152068	0.197113
[236]	H7BZJ3	PDIA3	Thioredoxin (Fragment)	13519.4	HUMAN	1	1	0.0268528	11.4	2	2	0.080032	21.1	3	3	0.0765501	29.3	0.061145	0.0297489	0	0	0	0	3	3	0.0758342	26.8	0	0	0	0	0.0252781	0.0437829	0.413412
[237]	Q02818	NUCB1	Nucleobindin-1	53879.7	HUMAN	5	5	0.134264	15	0	0	0	0	1	1	0.0255167	2.2	0.0532603	0.0713022	0	0	0	0	0	0	0	0	0	0	0	0	0	0	0
[238]	P60953	CDC42	Cell division control protein 42 homolog	21258.8	HUMAN	1	1	0.0268528	5.8	0	0	0	0	4	4	0.102067	27.2	0.0429732	0.0529085	3	3	0.099108	17.8	2	2	0.0505561	15.7	0	0	0	0	0.049888	0.0495574	1.16091
[239]	Q06323	PSME1	Proteasome activator complex subunit 1	28723.3	HUMAN	0	0	0	0	1	1	0.040016	4.8	2	2	0.0510334	9.2	0.0303498	0.0268548	2	2	0.066072	9.2	2	2	0.0505561	10.4	1	1	0.0272851	4.8	0.0479711	0.0195222	1.58061
[240]	P28799	GRN	Granulins	63545.3	HUMAN	2	2	0.0537057	8.4	2	2	0.080032	2.7	0	0	0	0	0.0445792	0.0407891	0	0	0	0	1	1	0.0252781	2.7	0	0	0	0	0.00842602	0.0145943	0.189012
[241]	P36952	SERPINB5	Serpin B5	42100.7	HUMAN	2	2	0.0537057	5.9	0	0	0	0	3	3	0.0765501	9.1	0.0434186	0.0392982	4	4	0.132144	13.3	4	4	0.101112	14.1	4	4	0.109141	12	0.114132	0.0161069	2.62865
[242]	P07339	CTSD	Cathepsin D	44552.6	HUMAN	7	7	0.18797	18.4	2	2	0.080032	8.5	1	1	0.0255167	4.4	0.0978396	0.0826776	1	1	0.033036	2.7	3	3	0.0758342	11.2	1	1	0.0272851	2.7	0.0453851	0.026526	0.463873
[243]	P61916	NPC2	Epididymal secretory protein E1	16570.4	HUMAN	4	4	0.107411	32.5	3	3	0.120048	25.8	2	2	0.0510334	25.8	0.0928309	0.036745	1	1	0.033036	15.2	2	2	0.0505561	25.8	0	0	0	0	0.027864	0.0256718	0.300159
[244]	P31944	CASP14	Caspase-14	27679.8	HUMAN	0	0	0	0	0	0	0	0	0	0	0	0	0	0	2	2	0.066072	9.1	0	0	0	0	3	3	0.0818554	13.6	0.0493091	0.0434261	#DIV/0!
[245]	P32320	CDA	Cytidine deaminase	16184.9	HUMAN	1	1	0.0268528	11.6	1	1	0.040016	14.4	2	2	0.0510334	18.5	0.0393008	0.0121061	0	0	0	0	1	1	0.0252781	14.4	0	0	0	0	0.00842602	0.0145943	0.214398
[246]	O43866	CD5L	CD5 antigen-like	38088.2	HUMAN	0	0	0	0	0	0	0	0	0	0	0	0	0	0	0	0	0	0	2	2	0.0505561	8.1	3	3	0.0818554	15.9	0.0441372	0.0413035	#DIV/0!
[247]	P16870	CPE	Carboxypeptidase E	53151.1	HUMAN	4	4	0.107411	13.9	0	0	0	0	0	0	0	0	0.0358038	0.062014	0	0	0	0	0	0	0	0	0	0	0	0	0	0	0
[248]	Q9UHA7	IL36A	Interleukin-36 alpha	17684.6	HUMAN	1	1	0.0268528	8.9	2	2	0.080032	16.5	1	1	0.0255167	8.9	0.0441339	0.0310959	0	0	0	0	1	1	0.0252781	8.9	0	0	0	0	0.00842602	0.0145943	0.19092
[249]	P61026	RAB10	Ras-related protein Rab-10	22541.1	HUMAN	2	2	0.0537057	11	1	1	0.040016	5.5	3	3	0.0765501	16.5	0.0567573	0.0184572	2	2	0.066072	11	0	0	0	0	0	0	0	0	0.022024	0.0381467	0.388038
[250]	O15145	ARPC3	Actin-related protein 2/3 complex subunit 3	20546.9	HUMAN	1	1	0.0268528	7.3	1	1	0.040016	7.3	2	2	0.0510334	11.2	0.0393008	0.0121061	2	2	0.066072	11.2	1	1	0.0252781	7.3	2	2	0.0545703	13.5	0.0486401	0.0210336	1.23764
[251]	Q14515	SPARCL1	SPARC-like protein 1	75208.4	HUMAN	4	4	0.107411	8.4	0	0	0	0	3	3	0.0765501	6.5	0.0613205	0.0553015	0	0	0	0	0	0	0	0	4	4	0.109141	8.9	0.0363802	0.0630123	0.593279
[252]	P06731	CEACAM5	Carcinoembryonic antigen-related cell adhesion molecule 5	76795.3	HUMAN	2	2	0.0537057	3.1	1	1	0.040016	1.9	1	1	0.0255167	1.3	0.0397461	0.0140964	1	1	0.033036	1.9	1	1	0.0252781	1.9	0	0	0	0	0.019438	0.017275	0.489054
[253]	P80723	BASP1	Brain acid soluble protein 1	22693.6	HUMAN	1	1	0.0268528	12.8	2	2	0.080032	22.9	2	2	0.0510334	23.3	0.0526394	0.0266259	2	2	0.066072	22.9	1	1	0.0252781	10.6	0	0	0	0	0.03045	0.0333383	0.578464
[254]	P02766	TTR	Transthyretin	15887.2	HUMAN	0	0	0	0	0	0	0	0	0	0	0	0	0	0	0	0	0	0	2	2	0.0505561	19	1	1	0.0272851	19	0.0259471	0.0253046	#DIV/0!
[255]	P62942	FKBP1A	Peptidyl-prolyl cis-trans isomerase FKBP1A	11950.8	HUMAN	2	2	0.0537057	25.9	0	0	0	0	0	0	0	0	0.0179019	0.031007	0	0	0	0	0	0	0	0	0	0	0	0	0	0	0
[256]	A2J1M2	N/A	Rheumatoid factor RF-IP9 (Fragment)	10549	HUMAN	2	3	0.0805585	23.5	1	1	0.040016	11.2	2	2	0.0510334	23.5	0.0572027	0.0209635	2	2	0.066072	23.5	1	1	0.0252781	11.2	2	4	0.109141	23.5	0.0668302	0.0419364	1.16831
[257]	P01596	N/A	Ig kappa chain V-I region CAR	11705.2	HUMAN	0	0	0	0	0	0	0	0	1	1	0.0255167	16.8	0.00850557	0.0147321	0	0	0	0	0	0	0	0	1	1	0.0272851	16.8	0.00909504	0.0157531	1.0693
[258]	P15328	FOLR1	Folate receptor alpha	29819.4	HUMAN	3	3	0.0805585	11.7	1	1	0.040016	7.4	2	2	0.0510334	10.9	0.0572027	0.0209635	0	0	0	0	0	0	0	0	1	1	0.0272851	4.3	0.00909504	0.0157531	0.158997
[259]	P04003	C4BPA	C4b-binding protein alpha chain	67033.9	HUMAN	0	0	0	0	0	0	0	0	0	0	0	0	0	0	0	0	0	0	0	0	0	0	2	2	0.0545703	4.2	0.0181901	0.0315062	#DIV/0!
[260]	P40121	CAPG	Macrophage-capping protein	38498.9	HUMAN	0	0	0	0	0	0	0	0	0	0	0	0	0	0	3	3	0.099108	10.6	0	0	0	0	0	0	0	0	0.033036	0.05722	#DIV/0!
[261]	O60888	CUTA	Protein CutA	19116.5	HUMAN	3	3	0.0805585	33	1	1	0.040016	7.8	3	3	0.0765501	33	0.0657082	0.0223402	1	1	0.033036	7.8	1	1	0.0252781	7.8	1	1	0.0272851	7.8	0.0285331	0.00402672	0.434239
[262]	P25815	S100P	Protein S100-P	10400	HUMAN	2	2	0.0537057	24.2	0	0	0	0	1	1	0.0255167	10.5	0.0264075	0.0268639	2	2	0.066072	28.4	0	0	0	0	1	1	0.0272851	17.9	0.031119	0.0332024	1.17842
[263]	B1N7B9	N/A	Cryocrystalglobulin CC2 lambda light chain variable region (Fragment)	11314.7	HUMAN	2	2	0.0537057	28.2	0	0	0	0	0	0	0	0	0.0179019	0.031007	0	0	0	0	2	2	0.0505561	28.2	0	0	0	0	0.016852	0.0291886	0.941355
[264]	Q3SY84	KRT71	Keratin, type II cytoskeletal 71	57292	HUMAN	2	2	0.0537057	2.3	0	0	0	0	0	0	0	0	0.0179019	0.031007	0	0	0	0	0	0	0	0	0	0	0	0	0	0	0
[265]	P13671	C6	Complement component C6	104787	HUMAN	0	0	0	0	0	0	0	0	0	0	0	0	0	0	1	1	0.033036	1.9	2	2	0.0505561	3	3	3	0.0818554	4.1	0.0551492	0.0247317	#DIV/0!
[266]	Q05DB4	HEBP2	HEBP2 protein (Fragment)	24029.2	HUMAN	2	2	0.0537057	13.1	2	2	0.080032	11.7	1	1	0.0255167	1	0.0530848	0.027263	0	0	0	0	0	0	0	0	1	1	0.0272851	6.1	0.00909504	0.0157531	0.17133
[267]	P04430	N/A	Ig kappa chain V-I region BAN	11840.2	HUMAN	1	1	0.0268528	16.7	0	0	0	0	1	1	0.0255167	16.7	0.0174565	0.0151325	0	0	0	0	1	1	0.0252781	16.7	1	1	0.0272851	16.7	0.0175211	0.0152068	1.0037
[268]	P59665	DEFA1	Neutrophil defensin 1	10201.1	HUMAN	2	9	0.241676	10.6	1	3	0.120048	9.6	2	8	0.204134	10.6	0.188619	0.0622804	2	7	0.231252	10.6	1	4	0.101112	9.6	2	6	0.163711	10.6	0.165358	0.0650856	0.876679
[269]	P53634	CTSC	Dipeptidyl peptidase 1	51854.3	HUMAN	3	3	0.0805585	8	0	0	0	0	2	2	0.0510334	5.4	0.043864	0.040755	1	1	0.033036	2.4	2	2	0.0505561	5.4	0	0	0	0	0.027864	0.0256718	0.635237
[270]	Q9BRA2	TXNDC17	Thioredoxin domain-containing protein 17	13940.9	HUMAN	3	3	0.0805585	26.8	2	2	0.080032	18.7	3	3	0.0765501	26.8	0.0790469	0.00217822	3	3	0.099108	26.8	3	3	0.0758342	26.8	0	0	0	0	0.0583141	0.0518249	0.737715
[271]	Q9P1F3	ABRACL	Costars family protein ABRACL	9056.6	HUMAN	1	1	0.0268528	16	0	0	0	0	1	1	0.0255167	16	0.0174565	0.0151325	2	2	0.066072	35.8	0	0	0	0	2	2	0.0545703	35.8	0.0402141	0.0352981	2.30367
[272]	Q9UNL6	HBG2	Hemoglobin gamma-G (Fragment)	14093.3	HUMAN	0	0	0	0	0	0	0	0	0	0	0	0	0	0	0	0	0	0	2	2	0.0505561	22.5	0	0	0	0	0.016852	0.0291886	#DIV/0!
[273]	Q05DJ2	MTAP	Purine nucleoside phosphorylase	26791.1	HUMAN	0	0	0	0	0	0	0	0	0	0	0	0	0	0	2	2	0.066072	14.5	1	1	0.0252781	7	0	0	0	0	0.03045	0.0333383	#DIV/0!
[274]	P22626	HNRNPA2B1	Heterogeneous nuclear ribonucleoproteins A2/B1	37430	HUMAN	0	0	0	0	1	1	0.040016	4.5	2	2	0.0510334	7.4	0.0303498	0.0268548	1	1	0.033036	4.5	0	0	0	0	0	0	0	0	0.011012	0.0190733	0.362836
[275]	P05090	APOD	Apolipoprotein D	21275.8	HUMAN	0	0	0	0	0	0	0	0	0	0	0	0	0	0	0	0	0	0	2	2	0.0505561	15.3	3	3	0.0818554	21.2	0.0441372	0.0413035	#DIV/0!
[276]	A2N2G5	VH87-2	VH87-2 protein (Fragment)	14538.6	HUMAN	0	0	0	0	2	3	0.120048	14.8	1	3	0.0765501	5.2	0.0655327	0.0607776	0	0	0	0	2	3	0.0758342	19.3	2	2	0.0545703	19.3	0.0434681	0.0391171	0.663304
[277]	A8MVZ9	ALDOC	Fructose-bisphosphate aldolase	36295.6	HUMAN	0	0	0	0	0	0	0	0	1	1	0.0255167	6.8	0.00850557	0.0147321	1	1	0.033036	6.8	0	0	0	0	0	0	0	0	0.011012	0.0190733	1.29468
[278]	P16083	NQO2	Ribosyldihydronicotinamide dehydrogenase [quinone]	25918.8	HUMAN	0	0	0	0	1	1	0.040016	7.8	0	0	0	0	0.0133387	0.0231033	2	2	0.066072	17.3	0	0	0	0	0	0	0	0	0.022024	0.0381467	1.65114
[279]	Q6ZVX7	NCCRP1	F-box only protein 50	30847.3	HUMAN	0	0	0	0	1	1	0.040016	6.9	0	0	0	0	0.0133387	0.0231033	0	0	0	0	1	1	0.0252781	6.9	0	0	0	0	0.00842602	0.0145943	0.631699
[280]	Q13421	MSLN	Mesothelin	68986.3	HUMAN	3	3	0.0805585	6.2	0	0	0	0	0	0	0	0	0.0268528	0.0465105	0	0	0	0	0	0	0	0	0	0	0	0	0	0	0
[281]	P62993	GRB2	Growth factor receptor-bound protein 2	25206.6	HUMAN	0	0	0	0	0	0	0	0	0	0	0	0	0	0	3	3	0.099108	14.3	0	0	0	0	0	0	0	0	0.033036	0.05722	#DIV/0!
[282]	Q9UBX7	KLK11	Kallikrein-11	31059.2	HUMAN	2	2	0.0537057	7.4	0	0	0	0	0	0	0	0	0.0179019	0.031007	0	0	0	0	0	0	0	0	0	0	0	0	0	0	0
[283]	P21128	ENDOU	Poly(U)-specific endoribonuclease	46872.7	HUMAN	0	0	0	0	4	4	0.160064	14.9	2	2	0.0510334	9.8	0.0703658	0.0817645	0	0	0	0	2	2	0.0505561	10	2	2	0.0545703	8.5	0.0350421	0.0304137	0.497999
[284]	P51884	LUM	Lumican	38429.3	HUMAN	0	0	0	0	0	0	0	0	1	1	0.0255167	4.1	0.00850557	0.0147321	0	0	0	0	2	3	0.0758342	6.5	2	2	0.0545703	6.5	0.0434681	0.0391171	5.11055
[285]	P04208	N/A	Ig lambda chain V-I region WAH	11725.1	HUMAN	1	1	0.0268528	15.6	0	0	0	0	1	1	0.0255167	11.9	0.0174565	0.0151325	2	2	0.066072	27.5	2	4	0.101112	27.5	2	2	0.0545703	27.5	0.0739182	0.0242427	4.23442
[286]	K7ENV3	KRT16	Keratin, type I cytoskeletal 16 (Fragment)	4550.1	HUMAN	2	2	0.0537057	54.2	0	0	0	0	0	0	0	0	0.0179019	0.031007	0	0	0	0	0	0	0	0	0	0	0	0	0	0	0
[287]	Q5RHS7	S100A2	Protein S100-A2	10969.8	HUMAN	1	1	0.0268528	18.9	0	0	0	0	0	0	0	0	0.00895095	0.0155035	1	1	0.033036	18.9	1	1	0.0252781	18.9	1	1	0.0272851	18.9	0.0285331	0.00402672	3.18771
[288]	Q0ZCH6	N/A	Immunglobulin heavy chain variable region (Fragment)	14336.2	HUMAN	2	2	0.0537057	15.3	1	3	0.120048	6.9	0	0	0	0	0.0579179	0.0601348	1	1	0.033036	6.9	2	2	0.0505561	15.3	2	2	0.0545703	15.3	0.0460541	0.0114513	0.795162
[289]	Q99497	PARK7	Protein DJ-1	19891.2	HUMAN	0	0	0	0	1	1	0.040016	7.9	3	3	0.0765501	22.8	0.0388554	0.0382883	4	4	0.132144	30.7	0	0	0	0	0	0	0	0	0.044048	0.0762934	1.13364
[290]	O14950	MYL12B	Myosin regulatory light chain 12B	19779.3	HUMAN	4	4	0.107411	28.5	0	0	0	0	1	1	0.0255167	6.4	0.0443094	0.0561175	0	0	0	0	0	0	0	0	0	0	0	0	0	0	0
[291]	P06318	N/A	Ig lambda chain V-VI region WLT	11966.1	HUMAN	0	0	0	0	0	0	0	0	0	0	0	0	0	0	0	0	0	0	1	1	0.0252781	18	0	0	0	0	0.00842602	0.0145943	#DIV/0!
[292]	Q68D08	DKFZp686B04128	Putative uncharacterized protein DKFZp686B04128	36750.3	HUMAN	1	1	0.0268528	3.4	0	0	0	0	3	3	0.0765501	11.4	0.0344677	0.038839	3	3	0.099108	11.4	1	1	0.0252781	4.6	2	2	0.0545703	8	0.0596521	0.0371764	1.73067
[293]	Q10588	BST1	ADP-ribosyl cyclase/cyclic ADP-ribose hydrolase 2	35724.3	HUMAN	0	0	0	0	0	0	0	0	0	0	0	0	0	0	2	2	0.066072	6.9	0	0	0	0	0	0	0	0	0.022024	0.0381467	#DIV/0!
[294]	P19957	PI3	Elafin	12269.7	HUMAN	2	3	0.0805585	28.2	0	0	0	0	0	0	0	0	0.0268528	0.0465105	0	0	0	0	0	0	0	0	0	0	0	0	0	0	0
[295]	P07384	CAPN1	Calpain-1 catalytic subunit	81890.8	HUMAN	0	0	0	0	0	0	0	0	0	0	0	0	0	0	0	0	0	0	3	3	0.0758342	5	0	0	0	0	0.0252781	0.0437829	#DIV/0!
[296]	P15515	HTN1	Histatin-1	6963	HUMAN	1	4	0.107411	28.1	0	0	0	0	1	3	0.0765501	28.1	0.0613205	0.0553015	1	2	0.066072	28.1	0	0	0	0	1	2	0.0545703	28.1	0.0402141	0.0352981	0.655802
[297]	P19971	TYMP	Thymidine phosphorylase	49955.9	HUMAN	0	0	0	0	0	0	0	0	0	0	0	0	0	0	0	0	0	0	3	3	0.0758342	8.5	2	2	0.0545703	5.2	0.0434681	0.0391171	#DIV/0!
[298]	P05452	CLEC3B	Tetranectin	22537	HUMAN	0	0	0	0	0	0	0	0	0	0	0	0	0	0	1	1	0.033036	5.9	1	1	0.0252781	5.9	2	2	0.0545703	11.4	0.0376281	0.0151764	#DIV/0!
[299]	O00584	RNASET2	Ribonuclease T2	29481.1	HUMAN	2	2	0.0537057	10.2	0	0	0	0	2	2	0.0510334	10.2	0.034913	0.0302651	1	1	0.033036	3.9	1	1	0.0252781	3.9	1	1	0.0272851	3.9	0.0285331	0.00402672	0.817261
[300]	P04908	HIST1H2AB	Histone H2A type 1-B/E	14135.6	HUMAN	0	0	0	0	0	0	0	0	2	2	0.0510334	12.3	0.0170111	0.0294642	0	0	0	0	2	2	0.0505561	21.5	2	2	0.0545703	21.5	0.0350421	0.0304137	2.05995
[301]	P62805	HIST1H4A	Histone H4	11367.4	HUMAN	3	3	0.0805585	29.1	2	2	0.080032	17.5	2	2	0.0510334	17.5	0.0705413	0.0168964	2	2	0.066072	17.5	2	2	0.0505561	19.4	2	2	0.0545703	17.5	0.0570661	0.00805344	0.808974
[302]	Q14914	PTGR1	Prostaglandin reductase 1	35870.2	HUMAN	1	1	0.0268528	3	3	3	0.120048	13.1	1	1	0.0255167	3	0.0574725	0.0541961	0	0	0	0	2	2	0.0505561	5.5	0	0	0	0	0.016852	0.0291886	0.293219
[303]	Q6XQN6	NAPRT1	Nicotinate phosphoribosyltransferase	57578.7	HUMAN	0	0	0	0	2	2	0.080032	5.4	1	1	0.0255167	1.9	0.0351829	0.0408822	1	1	0.033036	1.9	2	2	0.0505561	4.3	0	0	0	0	0.027864	0.0256718	0.791977
[304]	Q6P4A8	PLBD1	Phospholipase B-like 1	63255.4	HUMAN	0	0	0	0	0	0	0	0	1	1	0.0255167	2.2	0.00850557	0.0147321	2	2	0.066072	4	0	0	0	0	0	0	0	0	0.022024	0.0381467	2.58936
[305]	P02810	PRH1	Salivary acidic proline-rich phosphoprotein 1/2	17016.6	HUMAN	0	0	0	0	0	0	0	0	1	8	0.204134	26.5	0.0680446	0.117857	1	3	0.099108	26.5	0	0	0	0	1	4	0.109141	26.5	0.0694162	0.0603251	1.02016
[306]	Q5U000	N/A	Cathepsin Z	33868.2	HUMAN	1	1	0.0268528	3.3	1	1	0.040016	3.3	3	3	0.0765501	12.5	0.0478063	0.0257482	2	2	0.066072	7.3	0	0	0	0	0	0	0	0	0.022024	0.0381467	0.460692
[307]	P25788	PSMA3	Proteasome subunit alpha type-3	28433.5	HUMAN	0	0	0	0	0	0	0	0	0	0	0	0	0	0	0	0	0	0	2	2	0.0505561	8.6	0	0	0	0	0.016852	0.0291886	#DIV/0!
[308]	P23141	CES1	Liver carboxylesterase 1	62521.6	HUMAN	0	0	0	0	0	0	0	0	0	0	0	0	0	0	0	0	0	0	4	4	0.101112	10.6	0	0	0	0	0.0337041	0.0583772	#DIV/0!
[309]	Q86VR7	VSIG10L	V-set and immunoglobulin domain-containing protein 10-like	91625.9	HUMAN	2	2	0.0537057	2.7	0	0	0	0	0	0	0	0	0.0179019	0.031007	0	0	0	0	0	0	0	0	0	0	0	0	0	0	0
[310]	Q13231	CHIT1	Chitotriosidase-1	51681.8	HUMAN	3	3	0.0805585	7.3	0	0	0	0	1	1	0.0255167	4.5	0.0353584	0.0411712	0	0	0	0	0	0	0	0	1	1	0.0272851	4.5	0.00909504	0.0157531	0.257224
[311]	P13639	EEF2	Elongation factor 2	95339	HUMAN	0	0	0	0	0	0	0	0	0	0	0	0	0	0	2	2	0.066072	2.9	2	2	0.0505561	3.7	0	0	0	0	0.038876	0.0345499	#DIV/0!
[312]	Q6MZM9	PRR27	Proline-rich protein 27	22720	HUMAN	2	6	0.161117	11.4	1	3	0.120048	4.1	2	4	0.102067	11.4	0.127744	0.030268	0	0	0	0	0	0	0	0	2	4	0.109141	11.4	0.0363802	0.0630123	0.28479
[313]	Q5TCU6	TLN1	Talin-1	258084	HUMAN	0	0	0	0	0	0	0	0	0	0	0	0	0	0	2	2	0.066072	0.9	0	0	0	0	1	1	0.0272851	0.4	0.031119	0.0332024	#DIV/0!
[314]	Q53GT4	N/A	Dipeptidylpeptidase III isoform 1 variant (Fragment)	82565.8	HUMAN	0	0	0	0	0	0	0	0	2	2	0.0510334	3.9	0.0170111	0.0294642	0	0	0	0	0	0	0	0	0	0	0	0	0	0	0
[315]	P07355	ANXA2	Annexin A2	38604.4	HUMAN	0	0	0	0	1	1	0.040016	4.7	0	0	0	0	0.0133387	0.0231033	0	0	0	0	2	2	0.0505561	10	2	2	0.0545703	9.4	0.0350421	0.0304137	2.62711
[316]	O75015	FCGR3B	Low affinity immunoglobulin gamma Fc region receptor III-B	26216.1	HUMAN	0	0	0	0	0	0	0	0	4	6	0.1531	14.2	0.0510334	0.0883925	3	4	0.132144	13.7	0	0	0	0	0	0	0	0	0.044048	0.0762934	0.863121
[317]	Q5IWS5	ITLN1	Intelectin 1	34977.9	HUMAN	2	2	0.0537057	9.3	0	0	0	0	0	0	0	0	0.0179019	0.031007	0	0	0	0	0	0	0	0	0	0	0	0	0	0	0
[318]	P25789	PSMA4	Proteasome subunit alpha type-4	29484.1	HUMAN	0	0	0	0	1	1	0.040016	3.8	1	1	0.0255167	3.8	0.0218442	0.0202592	1	1	0.033036	3.8	2	2	0.0505561	7.3	1	1	0.0272851	3.8	0.0369591	0.0121214	1.69194
[319]	P49913	CAMP	Cathelicidin antimicrobial peptide	19301.6	HUMAN	1	1	0.0268528	5.3	1	1	0.040016	5.3	2	2	0.0510334	12.4	0.0393008	0.0121061	1	1	0.033036	5.3	0	0	0	0	0	0	0	0	0.011012	0.0190733	0.280198
[320]	P0DJI8	SAA1	Serum amyloid A-1 protein	13532.1	HUMAN	1	1	0.0268528	11.5	1	1	0.040016	11.5	1	1	0.0255167	16.4	0.0307952	0.00801336	1	1	0.033036	11.5	1	1	0.0252781	11.5	1	1	0.0272851	11.5	0.0285331	0.00402672	0.926543
[321]	Q07654	TFF3	Trefoil factor 3	8641.1	HUMAN	3	5	0.134264	38.8	2	4	0.160064	16.2	2	2	0.0510334	36.2	0.115121	0.0569805	2	2	0.066072	16.2	0	0	0	0	0	0	0	0	0.022024	0.0381467	0.191313
[322]	Q86VP6	CAND1	Cullin-associated NEDD8-dissociated protein 1	136377	HUMAN	0	0	0	0	0	0	0	0	0	0	0	0	0	0	2	2	0.066072	2.1	0	0	0	0	0	0	0	0	0.022024	0.0381467	#DIV/0!
[323]	P60660	MYL6	Myosin light polypeptide 6	16930.2	HUMAN	4	4	0.107411	34.4	2	2	0.080032	18.5	1	1	0.0255167	5.3	0.0709867	0.0416899	2	2	0.066072	18.5	2	2	0.0505561	18.5	2	2	0.0545703	18.5	0.0570661	0.00805344	0.803899
[324]	P17858	PFKL	6-phosphofructokinase, liver type	85019.2	HUMAN	1	1	0.0268528	1.9	1	1	0.040016	1.9	1	1	0.0255167	1.9	0.0307952	0.00801336	1	1	0.033036	1.9	1	1	0.0252781	1.9	0	0	0	0	0.019438	0.017275	0.631203
[325]	P58546	MTPN	Myotrophin	12894.9	HUMAN	3	3	0.0805585	34.7	2	2	0.080032	20.3	1	1	0.0255167	17.8	0.0620358	0.0316275	0	0	0	0	0	0	0	0	0	0	0	0	0	0	0
[326]	P0CG47	UBB	Polyubiquitin-B	25761.8	HUMAN	2	2	0.0537057	10.9	2	2	0.080032	10.9	2	2	0.0510334	10.9	0.0615904	0.0160267	1	1	0.033036	3.9	2	2	0.0505561	10.9	0	0	0	0	0.027864	0.0256718	0.452409
[327]	P08246	ELANE	Neutrophil elastase	28518.3	HUMAN	2	2	0.0537057	12.7	0	0	0	0	1	1	0.0255167	10.1	0.0264075	0.0268639	0	0	0	0	0	0	0	0	0	0	0	0	0	0	0
[328]	Q9UE58	N/A	Part of human delta-globin (amino acids 105 to 122). (Fragment)	1992.4	HUMAN	0	0	0	0	0	0	0	0	0	0	0	0	0	0	1	1	0.033036	66.7	1	1	0.0252781	66.7	1	1	0.0272851	66.7	0.0285331	0.00402672	#DIV/0!
[329]	P01714	N/A	Ig lambda chain V-III region SH	11392.6	HUMAN	1	2	0.0537057	16.7	0	0	0	0	1	1	0.0255167	16.7	0.0264075	0.0268639	1	1	0.033036	16.7	1	1	0.0252781	16.7	2	2	0.0545703	25	0.0376281	0.0151764	1.4249
[330]	Q15063	POSTN	Periostin	93314.8	HUMAN	0	0	0	0	0	0	0	0	0	0	0	0	0	0	0	0	0	0	2	2	0.0505561	4.8	1	1	0.0272851	1.7	0.0259471	0.0253046	#DIV/0!
[331]	Q96PD5	PGLYRP2	N-acetylmuramoyl-L-alanine amidase	62217.6	HUMAN	0	0	0	0	0	0	0	0	1	1	0.0255167	2.3	0.00850557	0.0147321	1	1	0.033036	2.3	1	1	0.0252781	2.3	2	2	0.0545703	3.6	0.0376281	0.0151764	4.42394
[332]	P78417	GSTO1	Glutathione S-transferase omega-1	27566.1	HUMAN	0	0	0	0	0	0	0	0	4	4	0.102067	18.3	0.0340223	0.0589283	1	1	0.033036	3.7	0	0	0	0	0	0	0	0	0.011012	0.0190733	0.32367
[333]	P47929	LGALS7	Galectin-7	15075.2	HUMAN	0	0	0	0	0	0	0	0	0	0	0	0	0	0	0	0	0	0	1	1	0.0252781	11.8	0	0	0	0	0.00842602	0.0145943	#DIV/0!
[334]	P99999	CYCS	Cytochrome c	11748.8	HUMAN	4	4	0.107411	32.4	3	3	0.120048	31.4	0	0	0	0	0.0758198	0.0659652	0	0	0	0	0	0	0	0	0	0	0	0	0	0	0
[335]	Q15782	CHI3L2	Chitinase-3-like protein 2	43501.1	HUMAN	2	2	0.0537057	7.4	0	0	0	0	2	2	0.0510334	5.6	0.034913	0.0302651	0	0	0	0	0	0	0	0	0	0	0	0	0	0	0
[336]	P61160	ACTR2	Actin-related protein 2	44761.2	HUMAN	0	0	0	0	0	0	0	0	2	2	0.0510334	5.8	0.0170111	0.0294642	2	2	0.066072	6.1	0	0	0	0	0	0	0	0	0.022024	0.0381467	1.29468
[337]	P63313	TMSB10	Thymosin beta-10	5025.7	HUMAN	2	2	0.0537057	38.6	0	0	0	0	1	1	0.0255167	34.1	0.0264075	0.0268639	0	0	0	0	0	0	0	0	1	1	0.0272851	34.1	0.00909504	0.0157531	0.344412
[338]	Q16610	ECM1	Extracellular matrix protein 1	60674.7	HUMAN	1	1	0.0268528	3	0	0	0	0	0	0	0	0	0.00895095	0.0155035	0	0	0	0	2	2	0.0505561	5.6	1	1	0.0272851	2	0.0259471	0.0253046	2.89881
[339]	P36873	PPP1CC	Serine/threonine-protein phosphatase PP1-gamma catalytic subunit	36984.1	HUMAN	0	0	0	0	0	0	0	0	1	1	0.0255167	5.3	0.00850557	0.0147321	1	1	0.033036	5.3	0	0	0	0	0	0	0	0	0.011012	0.0190733	1.29468
[340]	P26641	EEF1G	Elongation factor 1-gamma	50119.2	HUMAN	0	0	0	0	2	2	0.080032	4.6	0	0	0	0	0.0266773	0.0462065	1	1	0.033036	2.3	2	2	0.0505561	5.5	0	0	0	0	0.027864	0.0256718	1.04448
[341]	P04839	CYBB	Cytochrome b-245 heavy chain	65336.5	HUMAN	0	0	0	0	1	1	0.040016	3	1	1	0.0255167	3	0.0218442	0.0202592	0	0	0	0	0	0	0	0	0	0	0	0	0	0	0
[342]	Q4W4Y1	DRIP4	Dopamine receptor interacting protein 4	96080.1	HUMAN	0	0	0	0	1	1	0.040016	2	0	0	0	0	0.0133387	0.0231033	1	1	0.033036	1.3	1	1	0.0252781	1.3	0	0	0	0	0.019438	0.017275	1.45727
[343]	P01602	IGKV1-5	Ig kappa chain V-I region HK102 (Fragment)	12768.6	HUMAN	0	0	0	0	0	0	0	0	1	1	0.0255167	13.7	0.00850557	0.0147321	0	0	0	0	0	0	0	0	1	1	0.0272851	13.7	0.00909504	0.0157531	1.0693
[344]	P16930	FAH	Fumarylacetoacetase	46374.8	HUMAN	0	0	0	0	0	0	0	0	1	1	0.0255167	3.8	0.00850557	0.0147321	1	1	0.033036	3.8	0	0	0	0	0	0	0	0	0.011012	0.0190733	1.29468
[345]	F8VV57	KRT5	Keratin, type II cytoskeletal 5 (Fragment)	12157.3	HUMAN	2	2	0.0537057	19.7	1	1	0.040016	8.3	0	0	0	0	0.0312406	0.0279076	0	0	0	0	0	0	0	0	0	0	0	0	0	0	0
[346]	P35754	GLRX	Glutaredoxin-1	11775.9	HUMAN	0	0	0	0	0	0	0	0	1	1	0.0255167	27.4	0.00850557	0.0147321	0	0	0	0	0	0	0	0	0	0	0	0	0	0	0
[347]	Q96QR1	SCGB3A1	Secretoglobin family 3A member 1	10100.1	HUMAN	2	2	0.0537057	31.7	0	0	0	0	0	0	0	0	0.0179019	0.031007	0	0	0	0	0	0	0	0	1	1	0.0272851	18.3	0.00909504	0.0157531	0.508049
[348]	P05543	SERPINA7	Thyroxine-binding globulin	46324.9	HUMAN	0	0	0	0	0	0	0	0	0	0	0	0	0	0	0	0	0	0	2	2	0.0505561	8	2	2	0.0545703	4.1	0.0350421	0.0304137	#DIV/0!
[349]	P49189	ALDH9A1	4-trimethylaminobutyraldehyde dehydrogenase	53802.4	HUMAN	1	1	0.0268528	2	2	3	0.120048	4.5	0	0	0	0	0.048967	0.0630052	0	0	0	0	0	0	0	0	1	1	0.0272851	2	0.00909504	0.0157531	0.185738
[350]	P61224	RAP1B	Ras-related protein Rap-1b	20825	HUMAN	0	0	0	0	1	1	0.040016	6.5	0	0	0	0	0.0133387	0.0231033	2	2	0.066072	12.5	0	0	0	0	1	1	0.0272851	6.5	0.031119	0.0332024	2.333
[351]	O60234	GMFG	Glia maturation factor gamma	16801.5	HUMAN	0	0	0	0	0	0	0	0	1	1	0.0255167	9.2	0.00850557	0.0147321	1	1	0.033036	9.2	0	0	0	0	0	0	0	0	0.011012	0.0190733	1.29468
[352]	Q16851	UGP2	UTP--glucose-1-phosphate uridylyltransferase	56940.7	HUMAN	0	0	0	0	0	0	0	0	0	0	0	0	0	0	1	1	0.033036	3.9	0	0	0	0	0	0	0	0	0.011012	0.0190733	#DIV/0!
[353]	P06311	N/A	Ig kappa chain V-III region IARC/BL41	14070	HUMAN	0	0	0	0	0	0	0	0	0	0	0	0	0	0	0	0	0	0	1	2	0.0505561	12.5	0	0	0	0	0.016852	0.0291886	#DIV/0!
[354]	P78371	CCT2	T-complex protein 1 subunit beta	57488.7	HUMAN	0	0	0	0	0	0	0	0	0	0	0	0	0	0	1	1	0.033036	2.8	0	0	0	0	0	0	0	0	0.011012	0.0190733	#DIV/0!
[355]	O15511	ARPC5	Actin-related protein 2/3 complex subunit 5	16320.6	HUMAN	1	1	0.0268528	7.9	0	0	0	0	1	1	0.0255167	7.9	0.0174565	0.0151325	1	1	0.033036	7.9	0	0	0	0	0	0	0	0	0.011012	0.0190733	0.630825
[356]	A2N011	N/A	Vh1-D-J3-region (Fragment)	13751.7	HUMAN	1	1	0.0268528	9.4	0	0	0	0	1	1	0.0255167	9.4	0.0174565	0.0151325	1	1	0.033036	9.4	0	0	0	0	1	1	0.0272851	9.4	0.020107	0.017649	1.15184
[357]	O00160	MYO1F	Unconventional myosin-If	124845	HUMAN	0	0	0	0	1	1	0.040016	1	0	0	0	0	0.0133387	0.0231033	1	1	0.033036	1	0	0	0	0	0	0	0	0	0.011012	0.0190733	0.82557
[358]	P23526	AHCY	Adenosylhomocysteinase	47716.5	HUMAN	2	2	0.0537057	4.6	1	1	0.040016	2.5	0	0	0	0	0.0312406	0.0279076	0	0	0	0	0	0	0	0	1	1	0.0272851	3	0.00909504	0.0157531	0.291129
[359]	Q9UJZ8	N/A	Ezrin (Fragment)	19042.3	HUMAN	0	0	0	0	0	0	0	0	1	1	0.0255167	11.5	0.00850557	0.0147321	0	0	0	0	0	0	0	0	0	0	0	0	0	0	0
[360]	P07858	CTSB	Cathepsin B	37822	HUMAN	4	4	0.107411	14.5	0	0	0	0	0	0	0	0	0.0358038	0.062014	0	0	0	0	0	0	0	0	2	2	0.0545703	8.3	0.0181901	0.0315062	0.508049
[361]	A2JA19	N/A	Anti-mucin1 light chain variable region (Fragment)	11658.2	HUMAN	0	0	0	0	0	0	0	0	1	1	0.0255167	15	0.00850557	0.0147321	0	0	0	0	0	0	0	0	1	1	0.0272851	15	0.00909504	0.0157531	1.0693
[362]	P03973	SLPI	Antileukoproteinase	14326.3	HUMAN	2	3	0.0805585	20.5	2	4	0.160064	20.5	2	2	0.0510334	20.5	0.0972187	0.0563923	2	2	0.066072	20.5	2	2	0.0505561	20.5	2	2	0.0545703	20.5	0.0570661	0.00805344	0.586987
[363]	Q5NV67	IGLV1-36	V1-11 protein (Fragment)	10487.5	HUMAN	0	0	0	0	0	0	0	0	0	0	0	0	0	0	0	0	0	0	1	1	0.0252781	16.2	0	0	0	0	0.00842602	0.0145943	#DIV/0!
[364]	P59998	ARPC4	Actin-related protein 2/3 complex subunit 4	19667.2	HUMAN	2	2	0.0537057	12.5	2	2	0.080032	11.3	2	2	0.0510334	11.3	0.0615904	0.0160267	0	0	0	0	1	1	0.0252781	4.8	1	1	0.0272851	4.8	0.0175211	0.0152068	0.284477
[365]	P00492	HPRT1	Hypoxanthine-guanine phosphoribosyltransferase	24579.6	HUMAN	0	0	0	0	1	1	0.040016	4.6	1	1	0.0255167	4.6	0.0218442	0.0202592	1	1	0.033036	4.6	1	1	0.0252781	4.6	1	1	0.0272851	4.6	0.0285331	0.00402672	1.30621
[366]	P81605	DCD	Dermcidin	11284	HUMAN	2	2	0.0537057	12.7	0	0	0	0	0	0	0	0	0.0179019	0.031007	0	0	0	0	0	0	0	0	2	2	0.0545703	20	0.0181901	0.0315062	1.0161
[367]	P38606	ATP6V1A	V-type proton ATPase catalytic subunit A	68304.7	HUMAN	0	0	0	0	0	0	0	0	1	1	0.0255167	2.9	0.00850557	0.0147321	0	0	0	0	0	0	0	0	0	0	0	0	0	0	0
[368]	P61204	ARF3	ADP-ribosylation factor 3	20600.9	HUMAN	0	0	0	0	0	0	0	0	0	0	0	0	0	0	1	1	0.033036	7.7	0	0	0	0	0	0	0	0	0.011012	0.0190733	#DIV/0!
[369]	P01782	N/A	Ig heavy chain V-III region DOB	13440.1	HUMAN	1	1	0.0268528	13.3	0	0	0	0	0	0	0	0	0.00895095	0.0155035	0	0	0	0	1	1	0.0252781	13.3	0	0	0	0	0.00842602	0.0145943	0.941355
[370]	P02730	SLC4A1	Band 3 anion transport protein	101793	HUMAN	0	0	0	0	2	3	0.120048	7.7	0	0	0	0	0.040016	0.0693098	0	0	0	0	0	0	0	0	0	0	0	0	0	0	0
[371]	Q15084	PDIA6	Protein disulfide-isomerase A6	48121.7	HUMAN	0	0	0	0	1	1	0.040016	3.2	0	0	0	0	0.0133387	0.0231033	0	0	0	0	0	0	0	0	0	0	0	0	0	0	0
[372]	P50552	VASP	Vasodilator-stimulated phosphoprotein	39830.1	HUMAN	1	1	0.0268528	3.7	0	0	0	0	1	1	0.0255167	3.7	0.0174565	0.0151325	1	1	0.033036	3.7	1	1	0.0252781	3.7	1	1	0.0272851	3.7	0.0285331	0.00402672	1.63452
[373]	Q9HCY8	S100A14	Protein S100-A14	11662.2	HUMAN	0	0	0	0	0	0	0	0	0	0	0	0	0	0	0	0	0	0	1	1	0.0252781	10.6	0	0	0	0	0.00842602	0.0145943	#DIV/0!
[374]	P14314	PRKCSH	Glucosidase 2 subunit beta	59425.9	HUMAN	0	0	0	0	1	1	0.040016	2.5	0	0	0	0	0.0133387	0.0231033	0	0	0	0	0	0	0	0	0	0	0	0	0	0	0
[375]	P09871	C1S	Complement C1s subcomponent	76685.2	HUMAN	0	0	0	0	0	0	0	0	0	0	0	0	0	0	0	0	0	0	2	2	0.0505561	3.9	1	1	0.0272851	2.3	0.0259471	0.0253046	#DIV/0!
[376]	Q53GK7	N/A	Calponin 2 isoform a variant (Fragment)	33621.3	HUMAN	0	0	0	0	0	0	0	0	1	1	0.0255167	5.5	0.00850557	0.0147321	1	1	0.033036	5.5	0	0	0	0	0	0	0	0	0.011012	0.0190733	1.29468
[377]	K7ESE1	KRT17	Keratin, type I cytoskeletal 17 (Fragment)	10991.3	HUMAN	1	1	0.0268528	13.7	0	0	0	0	0	0	0	0	0.00895095	0.0155035	0	0	0	0	0	0	0	0	0	0	0	0	0	0	0
[378]	Q96KP4	CNDP2	Cytosolic non-specific dipeptidase	52878.9	HUMAN	0	0	0	0	1	1	0.040016	3.8	0	0	0	0	0.0133387	0.0231033	2	2	0.066072	6.7	1	1	0.0252781	2.9	0	0	0	0	0.03045	0.0333383	2.28284
[379]	Q6UW32	IGFL1	Insulin growth factor-like family member 1	12362.7	HUMAN	0	0	0	0	1	1	0.040016	17.3	0	0	0	0	0.0133387	0.0231033	0	0	0	0	0	0	0	0	0	0	0	0	0	0	0
[380]	S4R460	N/A	Uncharacterized protein	14077.9	HUMAN	0	0	0	0	0	0	0	0	0	0	0	0	0	0	0	0	0	0	1	1	0.0252781	8.7	0	0	0	0	0.00842602	0.0145943	#DIV/0!
[381]	Q92882	OSTF1	Osteoclast-stimulating factor 1	23787	HUMAN	1	1	0.0268528	5.6	0	0	0	0	1	1	0.0255167	5.6	0.0174565	0.0151325	0	0	0	0	0	0	0	0	0	0	0	0	0	0	0
[382]	O60814	HIST1H2BK	Histone H2B type 1-K	13890.3	HUMAN	1	1	0.0268528	11.9	0	0	0	0	0	0	0	0	0.00895095	0.0155035	0	0	0	0	0	0	0	0	0	0	0	0	0	0	0
[383]	O60701	UGDH	UDP-glucose 6-dehydrogenase	55024.6	HUMAN	0	0	0	0	1	1	0.040016	3.4	0	0	0	0	0.0133387	0.0231033	0	0	0	0	0	0	0	0	0	0	0	0	0	0	0
[384]	P02452	COL1A1	Collagen alpha-1(I) chain	138943	HUMAN	0	0	0	0	0	0	0	0	0	0	0	0	0	0	0	0	0	0	1	1	0.0252781	0.8	1	1	0.0272851	0.8	0.0175211	0.0152068	#DIV/0!
[385]	P08311	CTSG	Cathepsin G	28837.5	HUMAN	2	2	0.0537057	6.3	2	2	0.080032	11.4	2	2	0.0510334	13.3	0.0615904	0.0160267	3	3	0.099108	9.4	0	0	0	0	0	0	0	0	0.033036	0.05722	0.536383
[386]	P52565	ARHGDIA	Rho GDP-dissociation inhibitor 1	23207.3	HUMAN	1	1	0.0268528	7.4	1	1	0.040016	7.4	0	0	0	0	0.0222896	0.0203945	2	2	0.066072	15.2	0	0	0	0	0	0	0	0	0.022024	0.0381467	0.988084
[387]	Q9UL96	N/A	Myosin-reactive immunoglobulin heavy chain variable region (Fragment)	13695.6	HUMAN	0	0	0	0	0	0	0	0	0	0	0	0	0	0	0	0	0	0	1	3	0.0758342	12.4	0	0	0	0	0.0252781	0.0437829	#DIV/0!
[388]	P03952	KLKB1	Plasma kallikrein	71370.4	HUMAN	0	0	0	0	0	0	0	0	0	0	0	0	0	0	0	0	0	0	1	1	0.0252781	2	0	0	0	0	0.00842602	0.0145943	#DIV/0!
[389]	P01780	N/A	Ig heavy chain V-III region JON	12564.4	HUMAN	0	0	0	0	0	0	0	0	0	0	0	0	0	0	1	2	0.066072	16.5	0	0	0	0	0	0	0	0	0.022024	0.0381467	#DIV/0!
[390]	P00441	SOD1	Superoxide dismutase [Cu-Zn]	15935.9	HUMAN	1	1	0.0268528	13	1	1	0.040016	9.1	0	0	0	0	0.0222896	0.0203945	1	1	0.033036	9.1	0	0	0	0	0	0	0	0	0.011012	0.0190733	0.494042
[391]	O14745	SLC9A3R1	Na(+)/H(+) exchange regulatory cofactor NHE-RF1	38868.7	HUMAN	2	2	0.0537057	6.7	0	0	0	0	0	0	0	0	0.0179019	0.031007	0	0	0	0	0	0	0	0	0	0	0	0	0	0	0
[392]	Q6UWT4	C5orf46	Uncharacterized protein C5orf46	9693.2	HUMAN	0	0	0	0	0	0	0	0	1	1	0.0255167	21.8	0.00850557	0.0147321	0	0	0	0	0	0	0	0	1	1	0.0272851	21.8	0.00909504	0.0157531	1.0693
[393]	P30046	DDT	D-dopachrome decarboxylase	12711.9	HUMAN	0	0	0	0	1	1	0.040016	9.3	2	2	0.0510334	19.5	0.0303498	0.0268548	2	2	0.066072	19.5	0	0	0	0	0	0	0	0	0.022024	0.0381467	0.725672
[394]	P01621	N/A	Ig kappa chain V-III region NG9 (Fragment)	10729	HUMAN	0	0	0	0	0	0	0	0	1	1	0.0255167	16	0.00850557	0.0147321	0	0	0	0	2	2	0.0505561	23	1	1	0.0272851	16	0.0259471	0.0253046	3.0506
[395]	A2NW97	N/A	Rheumatoid factor Vh I region (Fragment)	14894.9	HUMAN	1	1	0.0268528	8.2	0	0	0	0	1	1	0.0255167	8.2	0.0174565	0.0151325	1	1	0.033036	8.2	0	0	0	0	0	0	0	0	0.011012	0.0190733	0.630825
[396]	Q96C19	EFHD2	EF-hand domain-containing protein D2	26697.5	HUMAN	0	0	0	0	2	2	0.080032	7.1	2	2	0.0510334	7.9	0.0436885	0.0405184	2	2	0.066072	7.1	0	0	0	0	0	0	0	0	0.022024	0.0381467	0.504115
[397]	B1AH77	RAC2	Ras-related C3 botulinum toxin substrate 2	16775.6	HUMAN	0	0	0	0	0	0	0	0	2	2	0.0510334	10.1	0.0170111	0.0294642	0	0	0	0	0	0	0	0	0	0	0	0	0	0	0
[398]	P20810	CAST	Calpastatin	76573.4	HUMAN	0	0	0	0	0	0	0	0	0	0	0	0	0	0	1	1	0.033036	2.1	0	0	0	0	0	0	0	0	0.011012	0.0190733	#DIV/0!
[399]	Q9UJ70	NAGK	N-acetyl-D-glucosamine kinase	37376	HUMAN	0	0	0	0	1	1	0.040016	3.8	1	1	0.0255167	3.8	0.0218442	0.0202592	2	2	0.066072	6.7	0	0	0	0	1	1	0.0272851	3.8	0.031119	0.0332024	1.42459
[400]	P80419	N/A	Ig heavy chain V-III region GAR	13087.5	HUMAN	1	2	0.0537057	9.3	0	0	0	0	0	0	0	0	0.0179019	0.031007	0	0	0	0	0	0	0	0	0	0	0	0	0	0	0
[401]	Q96RD8	N/A	GTP binding protein Rab1a (Fragment)	9878.4	HUMAN	1	1	0.0268528	17	0	0	0	0	0	0	0	0	0.00895095	0.0155035	1	1	0.033036	17	0	0	0	0	1	1	0.0272851	17	0.020107	0.017649	2.24636
[402]	P10153	RNASE2	Non-secretory ribonuclease	18354.4	HUMAN	1	2	0.0537057	9.3	1	2	0.080032	9.3	2	3	0.0765501	9.3	0.0700959	0.0143007	0	0	0	0	0	0	0	0	0	0	0	0	0	0	0
[403]	B4DJB0	N/A	cDNA FLJ60092, highly similar to 14-3-3 protein epsilon (14-3-3E)	15927.4	HUMAN	1	1	0.0268528	8.6	0	0	0	0	0	0	0	0	0.00895095	0.0155035	1	1	0.033036	8.6	0	0	0	0	1	1	0.0272851	8.6	0.020107	0.017649	2.24636
[404]	Q2TNB3	N/A	Cell migration-inducing protein 22	27348.8	HUMAN	0	0	0	0	1	1	0.040016	5.4	1	1	0.0255167	5.4	0.0218442	0.0202592	1	1	0.033036	5.4	0	0	0	0	1	1	0.0272851	5.4	0.020107	0.017649	0.920474
[405]	Q96HY3	CALM2	CALM1 protein	12876.3	HUMAN	1	1	0.0268528	14.2	1	1	0.040016	14.2	1	1	0.0255167	14.2	0.0307952	0.00801336	1	1	0.033036	14.2	1	1	0.0252781	14.2	1	1	0.0272851	14.2	0.0285331	0.00402672	0.926543
[406]	P00736	C1R	Complement C1r subcomponent	80119.3	HUMAN	0	0	0	0	0	0	0	0	0	0	0	0	0	0	0	0	0	0	0	0	0	0	1	1	0.0272851	2.8	0.00909504	0.0157531	#DIV/0!
[407]	P80511	S100A12	Protein S100-A12	10575.1	HUMAN	1	1	0.0268528	22.8	0	0	0	0	0	0	0	0	0.00895095	0.0155035	1	1	0.033036	22.8	0	0	0	0	0	0	0	0	0.011012	0.0190733	1.23026
[408]	O75223	GGCT	Gamma-glutamylcyclotransferase	21007.9	HUMAN	0	0	0	0	1	1	0.040016	5.3	1	1	0.0255167	13.8	0.0218442	0.0202592	0	0	0	0	0	0	0	0	0	0	0	0	0	0	0
[409]	P22392	NME2	Nucleoside diphosphate kinase B	17298.2	HUMAN	0	0	0	0	1	1	0.040016	5.9	0	0	0	0	0.0133387	0.0231033	0	0	0	0	3	3	0.0758342	22.4	0	0	0	0	0.0252781	0.0437829	1.8951
[410]	P48147	PREP	Prolyl endopeptidase	80700.2	HUMAN	0	0	0	0	1	1	0.040016	2.4	0	0	0	0	0.0133387	0.0231033	0	0	0	0	0	0	0	0	0	0	0	0	0	0	0
[411]	A2KLM6	IGVH	Immunolgoobulin heavy chain (Fragment)	10549.8	HUMAN	1	1	0.0268528	12.4	0	0	0	0	0	0	0	0	0.00895095	0.0155035	0	0	0	0	0	0	0	0	1	1	0.0272851	12.4	0.00909504	0.0157531	1.0161
[412]	A7E2S2	PLS3	PLS3 protein (Fragment)	16687.3	HUMAN	0	0	0	0	0	0	0	0	0	0	0	0	0	0	0	0	0	0	1	1	0.0252781	9.3	0	0	0	0	0.00842602	0.0145943	#DIV/0!
[413]	P13693	TPT1	Translationally-controlled tumor protein	19595.5	HUMAN	1	1	0.0268528	7.6	0	0	0	0	0	0	0	0	0.00895095	0.0155035	1	1	0.033036	7.6	1	1	0.0252781	7.6	0	0	0	0	0.019438	0.017275	2.17162
[414]	O75367	H2AFY	Core histone macro-H2A.1	39617.4	HUMAN	0	0	0	0	0	0	0	0	0	0	0	0	0	0	0	0	0	0	1	1	0.0252781	2.7	0	0	0	0	0.00842602	0.0145943	#DIV/0!
[415]	P01703	N/A	Ig lambda chain V-I region NEWM	10904.3	HUMAN	0	0	0	0	0	0	0	0	1	1	0.0255167	16.5	0.00850557	0.0147321	1	1	0.033036	16.5	1	1	0.0252781	16.5	1	1	0.0272851	16.5	0.0285331	0.00402672	3.35463
[416]	P22352	GPX3	Glutathione peroxidase 3	25552.6	HUMAN	0	0	0	0	1	1	0.040016	5.3	0	0	0	0	0.0133387	0.0231033	0	0	0	0	1	1	0.0252781	5.3	2	2	0.0545703	12.8	0.0266161	0.0273097	1.99541
[417]	P07225	PROS1	Vitamin K-dependent protein S	75123.3	HUMAN	0	0	0	0	0	0	0	0	0	0	0	0	0	0	0	0	0	0	0	0	0	0	1	1	0.0272851	2.2	0.00909504	0.0157531	#DIV/0!
[418]	O43852	CALU	Calumenin	37107.1	HUMAN	0	0	0	0	0	0	0	0	2	2	0.0510334	7.6	0.0170111	0.0294642	0	0	0	0	0	0	0	0	0	0	0	0	0	0	0
[419]	P07360	C8G	Complement component C8 gamma chain	22277.7	HUMAN	0	0	0	0	0	0	0	0	0	0	0	0	0	0	0	0	0	0	0	0	0	0	1	1	0.0272851	7.4	0.00909504	0.0157531	#DIV/0!
[420]	P14174	MIF	Macrophage migration inhibitory factor	12476.4	HUMAN	1	1	0.0268528	7.8	0	0	0	0	1	1	0.0255167	7.8	0.0174565	0.0151325	1	1	0.033036	7.8	0	0	0	0	1	1	0.0272851	7.8	0.020107	0.017649	1.15184
[421]	P54727	RAD23B	UV excision repair protein RAD23 homolog B	43171.5	HUMAN	1	1	0.0268528	2.7	0	0	0	0	0	0	0	0	0.00895095	0.0155035	0	0	0	0	0	0	0	0	0	0	0	0	0	0	0
[422]	P48595	SERPINB10	Serpin B10	45403.1	HUMAN	0	0	0	0	0	0	0	0	3	3	0.0765501	7.1	0.0255167	0.0441962	2	2	0.066072	6	0	0	0	0	0	0	0	0	0.022024	0.0381467	0.863121
[423]	O14992	HS24/p52	HS24/P52	52368	HUMAN	0	0	0	0	0	0	0	0	0	0	0	0	0	0	0	0	0	0	1	1	0.0252781	3.2	0	0	0	0	0.00842602	0.0145943	#DIV/0!
[424]	Q14574	DSC3	Desmocollin-3	99969.9	HUMAN	1	1	0.0268528	1.6	1	1	0.040016	1.6	0	0	0	0	0.0222896	0.0203945	0	0	0	0	0	0	0	0	0	0	0	0	0	0	0
[425]	O75976	CPD	Carboxypeptidase D	152932	HUMAN	1	1	0.0268528	0.9	0	0	0	0	0	0	0	0	0.00895095	0.0155035	0	0	0	0	0	0	0	0	0	0	0	0	0	0	0
[426]	P17174	GOT1	Aspartate aminotransferase, cytoplasmic	46247.9	HUMAN	2	2	0.0537057	8.2	0	0	0	0	0	0	0	0	0.0179019	0.031007	0	0	0	0	0	0	0	0	0	0	0	0	0	0	0
[427]	Q9HD89	RETN	Resistin	11419.5	HUMAN	1	1	0.0268528	10.2	0	0	0	0	0	0	0	0	0.00895095	0.0155035	1	1	0.033036	10.2	1	1	0.0252781	10.2	0	0	0	0	0.019438	0.017275	2.17162
[428]	P07477	PRSS1	Trypsin-1	26558.3	HUMAN	0	0	0	0	2	2	0.080032	4	1	1	0.0255167	4	0.0351829	0.0408822	0	0	0	0	0	0	0	0	2	2	0.0545703	4	0.0181901	0.0315062	0.517015
[429]	Q9UBH0	IL36RN	Interleukin-36 receptor antagonist protein	16962.6	HUMAN	2	2	0.0537057	12.9	0	0	0	0	0	0	0	0	0.0179019	0.031007	0	0	0	0	0	0	0	0	0	0	0	0	0	0	0
[430]	P29373	CRABP2	Cellular retinoic acid-binding protein 2	15693.2	HUMAN	2	2	0.0537057	18.1	2	2	0.080032	18.1	0	0	0	0	0.0445792	0.0407891	2	2	0.066072	13	3	3	0.0758342	24.6	1	1	0.0272851	6.5	0.0563971	0.0256799	1.2651
[431]	O14979	HNRNPDL	Heterogeneous nuclear ribonucleoprotein D-like	46437.9	HUMAN	0	0	0	0	0	0	0	0	2	2	0.0510334	4.3	0.0170111	0.0294642	0	0	0	0	2	2	0.0505561	4.3	0	0	0	0	0.016852	0.0291886	0.990647
[432]	K7EMS3	KRT19	Keratin, type I cytoskeletal 19 (Fragment)	20186.7	HUMAN	1	1	0.0268528	5	1	1	0.040016	5	0	0	0	0	0.0222896	0.0203945	0	0	0	0	1	1	0.0252781	5	1	1	0.0272851	5	0.0175211	0.0152068	0.786064
[433]	Q9H8J5	MANSC1	MANSC domain-containing protein 1	46810.5	HUMAN	0	0	0	0	1	1	0.040016	3.5	0	0	0	0	0.0133387	0.0231033	0	0	0	0	0	0	0	0	0	0	0	0	0	0	0
[434]	Q16651	PRSS8	Prostasin	36431.8	HUMAN	0	0	0	0	1	1	0.040016	4.1	0	0	0	0	0.0133387	0.0231033	0	0	0	0	0	0	0	0	1	1	0.0272851	4.1	0.00909504	0.0157531	0.681855
[435]	P07996	THBS1	Thrombospondin-1	129384	HUMAN	0	0	0	0	1	1	0.040016	1	0	0	0	0	0.0133387	0.0231033	0	0	0	0	0	0	0	0	0	0	0	0	0	0	0
[436]	P07711	CTSL	Cathepsin L1	37564.5	HUMAN	1	1	0.0268528	3.6	0	0	0	0	0	0	0	0	0.00895095	0.0155035	0	0	0	0	0	0	0	0	0	0	0	0	0	0	0
[437]	Q96QS0	N/A	Putative matrix cell adhesion molecule-3	17496.9	HUMAN	1	1	0.0268528	6.9	0	0	0	0	1	1	0.0255167	6.9	0.0174565	0.0151325	1	1	0.033036	6.9	0	0	0	0	0	0	0	0	0.011012	0.0190733	0.630825
[438]	P35858	IGFALS	Insulin-like growth factor-binding protein complex acid labile subunit	66035.6	HUMAN	0	0	0	0	0	0	0	0	0	0	0	0	0	0	0	0	0	0	1	1	0.0252781	2.5	1	1	0.0272851	2.5	0.0175211	0.0152068	#DIV/0!
[439]	O75874	IDH1	Isocitrate dehydrogenase [NADP] cytoplasmic	46659.7	HUMAN	2	2	0.0537057	3.9	0	0	0	0	3	3	0.0765501	8.7	0.0434186	0.0392982	3	3	0.099108	6.5	2	2	0.0505561	4.8	0	0	0	0	0.049888	0.0495574	1.149
[440]	P62826	RAN	GTP-binding nuclear protein Ran	24423.3	HUMAN	0	0	0	0	1	1	0.040016	6.5	0	0	0	0	0.0133387	0.0231033	2	2	0.066072	10.2	0	0	0	0	0	0	0	0	0.022024	0.0381467	1.65114
[441]	P23284	PPIB	Peptidyl-prolyl cis-trans isomerase B	23742.7	HUMAN	3	3	0.0805585	15.3	0	0	0	0	2	2	0.0510334	10.2	0.043864	0.040755	0	0	0	0	0	0	0	0	1	1	0.0272851	3.7	0.00909504	0.0157531	0.207346
[442]	P12830	CDH1	Cadherin-1	97456.9	HUMAN	0	0	0	0	0	0	0	0	0	0	0	0	0	0	0	0	0	0	1	1	0.0252781	1.6	0	0	0	0	0.00842602	0.0145943	#DIV/0!
[443]	P33241	LSP1	Lymphocyte-specific protein 1	37191.9	HUMAN	0	0	0	0	0	0	0	0	1	1	0.0255167	8	0.00850557	0.0147321	0	0	0	0	0	0	0	0	0	0	0	0	0	0	0
[444]	P01619	N/A	Ig kappa chain V-III region B6	11637.1	HUMAN	0	0	0	0	0	0	0	0	0	0	0	0	0	0	1	1	0.033036	14.8	1	1	0.0252781	14.8	0	0	0	0	0.019438	0.017275	#DIV/0!
[445]	P07686	HEXB	Beta-hexosaminidase subunit beta	63111.9	HUMAN	1	1	0.0268528	1.8	0	0	0	0	0	0	0	0	0.00895095	0.0155035	2	2	0.066072	5.6	0	0	0	0	0	0	0	0	0.022024	0.0381467	2.46052
[446]	Q9UHL4	DPP7	Dipeptidyl peptidase 2	54341.9	HUMAN	0	0	0	0	1	1	0.040016	3.7	0	0	0	0	0.0133387	0.0231033	0	0	0	0	0	0	0	0	0	0	0	0	0	0	0
[447]	P10619	CTSA	Lysosomal protective protein	54466.6	HUMAN	1	1	0.0268528	2.7	0	0	0	0	0	0	0	0	0.00895095	0.0155035	0	0	0	0	0	0	0	0	0	0	0	0	0	0	0
[448]	P47756	CAPZB	F-actin-capping protein subunit beta	31350.8	HUMAN	0	0	0	0	0	0	0	0	0	0	0	0	0	0	1	1	0.033036	3.6	1	1	0.0252781	3.6	0	0	0	0	0.019438	0.017275	#DIV/0!
[449]	Q9NZD2	GLTP	Glycolipid transfer protein	23850	HUMAN	0	0	0	0	1	1	0.040016	5.7	0	0	0	0	0.0133387	0.0231033	0	0	0	0	0	0	0	0	0	0	0	0	0	0	0
[450]	P04899	GNAI2	Guanine nucleotide-binding protein G(i) subunit alpha-2	40451.3	HUMAN	0	0	0	0	1	1	0.040016	3.7	0	0	0	0	0.0133387	0.0231033	0	0	0	0	0	0	0	0	0	0	0	0	0	0	0
[451]	P09622	DLD	Dihydrolipoyl dehydrogenase, mitochondrial	54177.7	HUMAN	0	0	0	0	1	1	0.040016	2.8	0	0	0	0	0.0133387	0.0231033	0	0	0	0	0	0	0	0	0	0	0	0	0	0	0
[452]	O95336	PGLS	6-phosphogluconolactonase	27547.1	HUMAN	0	0	0	0	0	0	0	0	0	0	0	0	0	0	1	1	0.033036	4.3	0	0	0	0	0	0	0	0	0.011012	0.0190733	#DIV/0!
[453]	O60506	SYNCRIP	Heterogeneous nuclear ribonucleoprotein Q	69603.2	HUMAN	0	0	0	0	0	0	0	0	0	0	0	0	0	0	0	0	0	0	1	1	0.0252781	2.1	0	0	0	0	0.00842602	0.0145943	#DIV/0!
[454]	P52907	CAPZA1	F-actin-capping protein subunit alpha-1	32923	HUMAN	0	0	0	0	0	0	0	0	0	0	0	0	0	0	2	2	0.066072	11.5	1	1	0.0252781	5.2	0	0	0	0	0.03045	0.0333383	#DIV/0!
[455]	P01891	HLA-A	HLA class I histocompatibility antigen, A-68 alpha chain	40909.1	HUMAN	0	0	0	0	0	0	0	0	0	0	0	0	0	0	0	0	0	0	1	1	0.0252781	3.8	0	0	0	0	0.00842602	0.0145943	#DIV/0!
[456]	P11166	SLC2A1	Solute carrier family 2, facilitated glucose transporter member 1	54084.3	HUMAN	0	0	0	0	0	0	0	0	0	0	0	0	0	0	0	0	0	0	1	1	0.0252781	1.6	0	0	0	0	0.00842602	0.0145943	#DIV/0!
[457]	P17900	GM2A	Ganglioside GM2 activator	20838.6	HUMAN	0	0	0	0	0	0	0	0	1	1	0.0255167	10.4	0.00850557	0.0147321	0	0	0	0	0	0	0	0	0	0	0	0	0	0	0
[458]	P62714	PPP2CB	Serine/threonine-protein phosphatase 2A catalytic subunit beta isoform	35575.4	HUMAN	0	0	0	0	0	0	0	0	0	0	0	0	0	0	0	0	0	0	1	1	0.0252781	3.6	0	0	0	0	0.00842602	0.0145943	#DIV/0!
[459]	Q5T123	SH3BGRL3	SH3 domain-binding glutamic acid-rich-like protein 3	9380.6	HUMAN	2	2	0.0537057	33	0	0	0	0	1	1	0.0255167	17	0.0264075	0.0268639	0	0	0	0	0	0	0	0	0	0	0	0	0	0	0
[460]	Q9NZH8	IL36G	Interleukin-36 gamma	18721.5	HUMAN	1	1	0.0268528	7.1	0	0	0	0	0	0	0	0	0.00895095	0.0155035	0	0	0	0	0	0	0	0	0	0	0	0	0	0	0
[461]	A0N7J6	N/A	REV25-2 (Fragment)	14534.7	HUMAN	1	1	0.0268528	6.7	1	1	0.040016	6.7	1	1	0.0255167	6.7	0.0307952	0.00801336	0	0	0	0	0	0	0	0	1	1	0.0272851	6.7	0.00909504	0.0157531	0.29534
[462]	P40394	ADH7	Alcohol dehydrogenase class 4 mu/sigma chain	41481.7	HUMAN	2	2	0.0537057	7.3	0	0	0	0	0	0	0	0	0.0179019	0.031007	0	0	0	0	0	0	0	0	0	0	0	0	0	0	0
[463]	Q96FQ6	S100A16	Protein S100-A16	11801.5	HUMAN	0	0	0	0	0	0	0	0	0	0	0	0	0	0	0	0	0	0	1	1	0.0252781	18.4	0	0	0	0	0.00842602	0.0145943	#DIV/0!
[464]	P09488	GSTM1	Glutathione S-transferase Mu 1	25712.1	HUMAN	0	0	0	0	0	0	0	0	0	0	0	0	0	0	0	0	0	0	1	1	0.0252781	7.8	0	0	0	0	0.00842602	0.0145943	#DIV/0!
[465]	P14598	NCF1	Neutrophil cytosol factor 1	44652.2	HUMAN	0	0	0	0	1	1	0.040016	2.3	0	0	0	0	0.0133387	0.0231033	1	1	0.033036	2.3	0	0	0	0	1	1	0.0272851	2.3	0.020107	0.017649	1.50743
[466]	Q68D45	DKFZp686C09257	Putative uncharacterized protein DKFZp686C09257	10572.9	HUMAN	0	0	0	0	0	0	0	0	1	1	0.0255167	11.5	0.00850557	0.0147321	0	0	0	0	0	0	0	0	1	1	0.0272851	11.5	0.00909504	0.0157531	1.0693
[467]	P08133	ANXA6	Annexin A6	75873.9	HUMAN	0	0	0	0	0	0	0	0	0	0	0	0	0	0	2	2	0.066072	3.7	0	0	0	0	0	0	0	0	0.022024	0.0381467	#DIV/0!
[468]	Q15181	PPA1	Inorganic pyrophosphatase	32660.3	HUMAN	1	1	0.0268528	5.5	0	0	0	0	0	0	0	0	0.00895095	0.0155035	0	0	0	0	1	1	0.0252781	3.5	0	0	0	0	0.00842602	0.0145943	0.941355
[469]	Q58FF6	HSP90AB4P	Putative heat shock protein HSP 90-beta 4	58264.9	HUMAN	1	1	0.0268528	2.4	0	0	0	0	0	0	0	0	0.00895095	0.0155035	0	0	0	0	1	1	0.0252781	2.4	0	0	0	0	0.00842602	0.0145943	0.941355
[470]	P01040	CSTA	Cystatin-A	11006.6	HUMAN	0	0	0	0	1	1	0.040016	22.4	0	0	0	0	0.0133387	0.0231033	0	0	0	0	0	0	0	0	0	0	0	0	0	0	0
[471]	Q01459	CTBS	Di-N-acetylchitobiase	43760.2	HUMAN	0	0	0	0	0	0	0	0	1	1	0.0255167	3.9	0.00850557	0.0147321	0	0	0	0	0	0	0	0	0	0	0	0	0	0	0
[472]	Q5T6H2	XPNPEP1	Xaa-Pro aminopeptidase 1 (Fragment)	34351.9	HUMAN	0	0	0	0	1	1	0.040016	4.6	0	0	0	0	0.0133387	0.0231033	0	0	0	0	0	0	0	0	0	0	0	0	0	0	0
[473]	Q9BRF8	CPPED1	Calcineurin-like phosphoesterase domain-containing protein 1	35548.6	HUMAN	0	0	0	0	0	0	0	0	0	0	0	0	0	0	1	1	0.033036	3.5	0	0	0	0	1	1	0.0272851	3.5	0.020107	0.017649	#DIV/0!
[474]	P36222	CHI3L1	Chitinase-3-like protein 1	42625.8	HUMAN	0	0	0	0	0	0	0	0	0	0	0	0	0	0	0	0	0	0	0	0	0	0	1	1	0.0272851	3.9	0.00909504	0.0157531	#DIV/0!
[475]	P16070	CD44	CD44 antigen	81538.3	HUMAN	1	1	0.0268528	1.6	0	0	0	0	1	1	0.0255167	1.6	0.0174565	0.0151325	0	0	0	0	1	1	0.0252781	1.6	1	1	0.0272851	1.6	0.0175211	0.0152068	1.0037
[476]	P57721	PCBP3	Poly(rC)-binding protein 3	39465.6	HUMAN	0	0	0	0	1	1	0.040016	3	0	0	0	0	0.0133387	0.0231033	0	0	0	0	0	0	0	0	0	0	0	0	0	0	0
[477]	P04211	N/A	Ig lambda chain V region 4A	12380.1	HUMAN	1	2	0.0537057	7.7	0	0	0	0	0	0	0	0	0.0179019	0.031007	0	0	0	0	1	1	0.0252781	7.7	1	1	0.0272851	7.7	0.0175211	0.0152068	0.978727
[478]	P62491	RAB11A	Ras-related protein Rab-11A	24393.7	HUMAN	0	0	0	0	1	1	0.040016	6	0	0	0	0	0.0133387	0.0231033	1	1	0.033036	6	0	0	0	0	0	0	0	0	0.011012	0.0190733	0.82557
[479]	Q7RU04	RNPEP	Aminopeptidase B	73498.6	HUMAN	0	0	0	0	0	0	0	0	2	2	0.0510334	3.3	0.0170111	0.0294642	0	0	0	0	0	0	0	0	0	0	0	0	0	0	0
[480]	O75882	ATRN	Attractin	158538	HUMAN	1	1	0.0268528	1.1	0	0	0	0	0	0	0	0	0.00895095	0.0155035	0	0	0	0	0	0	0	0	0	0	0	0	0	0	0
[481]	Q06033	ITIH3	Inter-alpha-trypsin inhibitor heavy chain H3	99850.1	HUMAN	0	0	0	0	0	0	0	0	0	0	0	0	0	0	0	0	0	0	0	0	0	0	2	2	0.0545703	2.8	0.0181901	0.0315062	#DIV/0!
[482]	P60985	KRTDAP	Keratinocyte differentiation-associated protein	11049.9	HUMAN	2	2	0.0537057	28.3	1	1	0.040016	12.1	0	0	0	0	0.0312406	0.0279076	0	0	0	0	0	0	0	0	0	0	0	0	0	0	0
[483]	A2J1N7	N/A	Rheumatoid factor RF-ET10 (Fragment)	10496	HUMAN	0	0	0	0	1	1	0.040016	15.6	0	0	0	0	0.0133387	0.0231033	0	0	0	0	0	0	0	0	0	0	0	0	0	0	0
[484]	P25774	CTSS	Cathepsin S	37496	HUMAN	0	0	0	0	0	0	0	0	1	1	0.0255167	4.2	0.00850557	0.0147321	0	0	0	0	0	0	0	0	0	0	0	0	0	0	0
[485]	P17931	LGALS3	Galectin-3	26152.5	HUMAN	1	1	0.0268528	5.2	0	0	0	0	0	0	0	0	0.00895095	0.0155035	0	0	0	0	0	0	0	0	0	0	0	0	0	0	0
[486]	C9JDL2	TUBA4A	Tubulin alpha-4A chain (Fragment)	13136.9	HUMAN	1	1	0.0268528	12.6	1	1	0.040016	12.6	0	0	0	0	0.0222896	0.0203945	0	0	0	0	1	1	0.0252781	12.6	0	0	0	0	0.00842602	0.0145943	0.378024
[487]	B4DDM1	N/A	cDNA FLJ59460, highly similar to Protein disulfide-isomerase A3 (EC 5.3.4.1)	31872.6	HUMAN	0	0	0	0	2	2	0.080032	8.6	0	0	0	0	0.0266773	0.0462065	0	0	0	0	0	0	0	0	0	0	0	0	0	0	0
[488]	O75390	CS	Citrate synthase, mitochondrial	51712.9	HUMAN	0	0	0	0	1	1	0.040016	1.9	0	0	0	0	0.0133387	0.0231033	0	0	0	0	0	0	0	0	0	0	0	0	0	0	0
[489]	K4EN11	N/A	GAPDH (Fragment)	2832.3	HUMAN	0	0	0	0	0	0	0	0	0	0	0	0	0	0	1	1	0.033036	48.1	0	0	0	0	0	0	0	0	0.011012	0.0190733	#DIV/0!
[490]	Q8TEK3	DOT1L	Histone-lysine N-methyltransferase, H3 lysine-79 specific	184855	HUMAN	0	0	0	0	0	0	0	0	0	0	0	0	0	0	1	1	0.033036	2.6	0	0	0	0	0	0	0	0	0.011012	0.0190733	#DIV/0!
[491]	Q13162	PRDX4	Peroxiredoxin-4	30540.2	HUMAN	1	1	0.0268528	3	0	0	0	0	0	0	0	0	0.00895095	0.0155035	0	0	0	0	1	1	0.0252781	3	0	0	0	0	0.00842602	0.0145943	0.941355
[492]	decoy	RC3H2	RING finger and CCCH-type zinc finger domain-containing protein 2	103759	HUMAN	0	0	0	0	0	0	0	0	0	0	0	0	0	0	1	1	0.033036	1	0	0	0	0	0	0	0	0	0.011012	0.0190733	#DIV/0!
[493]	Q58FF7	HSP90AB3P	Putative heat shock protein HSP 90-beta-3	68325.4	HUMAN	1	1	0.0268528	1.8	0	0	0	0	0	0	0	0	0.00895095	0.0155035	0	0	0	0	0	0	0	0	0	0	0	0	0	0	0
[494]	P19878	NCF2	Neutrophil cytosol factor 2	59762.1	HUMAN	0	0	0	0	1	1	0.040016	1.9	0	0	0	0	0.0133387	0.0231033	0	0	0	0	0	0	0	0	0	0	0	0	0	0	0
[495]	decoy	ENPP3	DJ334I18.1 (Ectonucleotide pyrophosphatase/phosphodiesterase 3) (Fragment)	17448.9	HUMAN	0	0	0	0	0	0	0	0	1	1	0.0255167	6.6	0.00850557	0.0147321	1	1	0.033036	6.6	1	1	0.0252781	6.6	1	1	0.0272851	6.6	0.0285331	0.00402672	3.35463
[496]	B4DQ92	N/A	cDNA FLJ59379, highly similar to Hematopoietic lineage cell-specific protein	49616.7	HUMAN	0	0	0	0	0	0	0	0	2	2	0.0510334	4.9	0.0170111	0.0294642	0	0	0	0	0	0	0	0	0	0	0	0	0	0	0
[497]	Q5NV62	IGLV8-61	V3-4 protein (Fragment)	10375.5	HUMAN	0	0	0	0	0	0	0	0	0	0	0	0	0	0	0	0	0	0	0	0	0	0	1	1	0.0272851	9.1	0.00909504	0.0157531	#DIV/0!
[498]	P13473	LAMP2	Lysosome-associated membrane glycoprotein 2	44961.1	HUMAN	0	0	0	0	1	1	0.040016	2.2	0	0	0	0	0.0133387	0.0231033	0	0	0	0	0	0	0	0	0	0	0	0	0	0	0
[499]	O95445	APOM	Apolipoprotein M	21253.5	HUMAN	0	0	0	0	0	0	0	0	0	0	0	0	0	0	1	1	0.033036	3.7	0	0	0	0	2	2	0.0545703	10.6	0.0292021	0.0274864	#DIV/0!
[500]	Q658S9	DKFZp666I134	Putative uncharacterized protein DKFZp666I134 (Fragment)	43505.3	HUMAN	0	0	0	0	0	0	0	0	0	0	0	0	0	0	0	0	0	0	1	1	0.0252781	4.1	0	0	0	0	0.00842602	0.0145943	#DIV/0!
[501]	P09958	FURIN	Furin	86678.8	HUMAN	0	0	0	0	0	0	0	0	1	1	0.0255167	1.3	0.00850557	0.0147321	0	0	0	0	0	0	0	0	0	0	0	0	0	0	0
[502]	P15586	GNS	N-acetylglucosamine-6-sulfatase	62082.7	HUMAN	0	0	0	0	1	1	0.040016	2.2	0	0	0	0	0.0133387	0.0231033	0	0	0	0	0	0	0	0	0	0	0	0	0	0	0
[503]	Q01082	SPTBN1	Spectrin beta chain, non-erythrocytic 1	274612	HUMAN	0	0	0	0	0	0	0	0	0	0	0	0	0	0	0	0	0	0	1	1	0.0252781	0.4	0	0	0	0	0.00842602	0.0145943	#DIV/0!
[504]	P49721	PSMB2	Proteasome subunit beta type-2	22836.5	HUMAN	0	0	0	0	0	0	0	0	0	0	0	0	0	0	1	1	0.033036	5.5	0	0	0	0	0	0	0	0	0.011012	0.0190733	#DIV/0!
[505]	decoy	N/A	WRAP53 (Fragment)	7314.4	HUMAN	0	0	0	0	0	0	0	0	0	0	0	0	0	0	0	0	0	0	0	0	0	0	1	1	0.0272851	12.9	0.00909504	0.0157531	#DIV/0!
[506]	B3KQJ1	N/A	cDNA FLJ90539 fis, clone OVARC1000255, highly similar to Tyrosine-protein kinase SYK (EC 2.7.10.2)	35739.3	HUMAN	1	1	0.0268528	4.2	0	0	0	0	0	0	0	0	0.00895095	0.0155035	0	0	0	0	0	0	0	0	0	0	0	0	0	0	0
[507]	P05120	SERPINB2	Plasminogen activator inhibitor 2	46596.6	HUMAN	0	0	0	0	0	0	0	0	0	0	0	0	0	0	0	0	0	0	1	1	0.0252781	2.4	0	0	0	0	0.00842602	0.0145943	#DIV/0!
[508]	P01824	N/A	Ig heavy chain V-II region WAH	14116.9	HUMAN	0	0	0	0	0	0	0	0	0	0	0	0	0	0	1	1	0.033036	7	0	0	0	0	0	0	0	0	0.011012	0.0190733	#DIV/0!
[509]	P28676	GCA	Grancalcin	24010.2	HUMAN	0	0	0	0	0	0	0	0	0	0	0	0	0	0	2	2	0.066072	6.5	0	0	0	0	0	0	0	0	0.022024	0.0381467	#DIV/0!
[510]	decoy	N/A	cDNA FLJ46278 fis, clone TESTI4029743	87875.3	HUMAN	1	1	0.0268528	2.3	0	0	0	0	0	0	0	0	0.00895095	0.0155035	0	0	0	0	0	0	0	0	0	0	0	0	0	0	0
[511]	Q9GZZ8	LACRT	Extracellular glycoprotein lacritin	14246.2	HUMAN	0	0	0	0	0	0	0	0	0	0	0	0	0	0	0	0	0	0	0	0	0	0	1	1	0.0272851	8	0.00909504	0.0157531	#DIV/0!
[512]	decoy	ARNT2	Aryl hydrocarbon receptor nuclear translocator 2	78691.9	HUMAN	0	0	0	0	0	0	0	0	0	0	0	0	0	0	1	1	0.033036	1.1	0	0	0	0	0	0	0	0	0.011012	0.0190733	#DIV/0!
[513]	decoy	POLK	DNA polymerase kappa	48719.3	HUMAN	1	1	0.0268528	3.3	1	1	0.040016	3.3	0	0	0	0	0.0222896	0.0203945	0	0	0	0	1	1	0.0252781	3.3	0	0	0	0	0.00842602	0.0145943	0.378024
[514]	P58499	FAM3B	Protein FAM3B	25982.1	HUMAN	1	1	0.0268528	3.8	0	0	0	0	0	0	0	0	0.00895095	0.0155035	0	0	0	0	0	0	0	0	0	0	0	0	0	0	0
[515]	Q14697	GANAB	Neutral alpha-glucosidase AB	106875	HUMAN	0	0	0	0	2	2	0.080032	3.1	0	0	0	0	0.0266773	0.0462065	0	0	0	0	0	0	0	0	0	0	0	0	0	0	0
[516]	decoy	2015-09-14	Septin-14	50025.3	HUMAN	0	0	0	0	0	0	0	0	0	0	0	0	0	0	1	1	0.033036	3	0	0	0	0	1	1	0.0272851	3	0.020107	0.017649	#DIV/0!
[517]	P04632	CAPNS1	Calpain small subunit 1	28316	HUMAN	0	0	0	0	1	1	0.040016	5.6	0	0	0	0	0.0133387	0.0231033	0	0	0	0	0	0	0	0	0	0	0	0	0	0	0
[518]	Q6FIB4	F11R	F11 receptor	32583.4	HUMAN	0	0	0	0	1	1	0.040016	3.7	0	0	0	0	0.0133387	0.0231033	0	0	0	0	0	0	0	0	0	0	0	0	0	0	0
[519]	decoy	HLA-B	MHC class I antigen (Fragment)	31679.2	HUMAN	0	0	0	0	0	0	0	0	0	0	0	0	0	0	1	1	0.033036	6.2	0	0	0	0	0	0	0	0	0.011012	0.0190733	#DIV/0!
[520]	P21333	FLNA	Filamin-A	280741	HUMAN	0	0	0	0	1	1	0.040016	0.5	0	0	0	0	0.0133387	0.0231033	0	0	0	0	0	0	0	0	0	0	0	0	0	0	0
[521]	P29218	IMPA1	Inositol monophosphatase 1	30189.1	HUMAN	0	0	0	0	0	0	0	0	0	0	0	0	0	0	1	1	0.033036	8.3	0	0	0	0	0	0	0	0	0.011012	0.0190733	#DIV/0!
[522]	P26639	TARS	Threonine--tRNA ligase, cytoplasmic	83435.8	HUMAN	0	0	0	0	1	1	0.040016	1.8	0	0	0	0	0.0133387	0.0231033	0	0	0	0	0	0	0	0	0	0	0	0	0	0	0
[523]	Q53FH6	N/A	Mitogen-activated protein kinase kinase 1 interacting protein 1 variant (Fragment)	13562.7	HUMAN	0	0	0	0	0	0	0	0	0	0	0	0	0	0	1	1	0.033036	8.1	0	0	0	0	0	0	0	0	0.011012	0.0190733	#DIV/0!
[524]	decoy	N/A	cDNA FLJ90195 fis, clone MAMMA1001310	49346.5	HUMAN	0	0	0	0	0	0	0	0	0	0	0	0	0	0	1	1	0.033036	1.6	0	0	0	0	0	0	0	0	0.011012	0.0190733	#DIV/0!
[525]	P28838	LAP3	Cytosol aminopeptidase	56166.8	HUMAN	0	0	0	0	0	0	0	0	0	0	0	0	0	0	1	1	0.033036	1.5	0	0	0	0	0	0	0	0	0.011012	0.0190733	#DIV/0!
[526]	decoy	N/A	cDNA, FLJ94412, highly similar to Homo sapiens G protein-coupled receptor 65 (GPR65), mRNA	39381.6	HUMAN	0	0	0	0	0	0	0	0	0	0	0	0	0	0	0	0	0	0	1	1	0.0252781	3.6	0	0	0	0	0.00842602	0.0145943	#DIV/0!
[527]	P18827	SDC1	Syndecan-1	32461.9	HUMAN	0	0	0	0	1	1	0.040016	5.5	0	0	0	0	0.0133387	0.0231033	0	0	0	0	0	0	0	0	0	0	0	0	0	0	0
[528]	Q9BRZ2	TRIM56	E3 ubiquitin-protein ligase TRIM56	81488.4	HUMAN	0	0	0	0	0	0	0	0	0	0	0	0	0	0	1	1	0.033036	0.9	0	0	0	0	0	0	0	0	0.011012	0.0190733	#DIV/0!
[529]	Q16378	PRR4	Proline-rich protein 4	15096.9	HUMAN	1	1	0.0268528	11.2	0	0	0	0	0	0	0	0	0.00895095	0.0155035	0	0	0	0	0	0	0	0	0	0	0	0	0	0	0
[530]	decoy	COL5A1	Collagen type V alpha 1	183591	HUMAN	0	0	0	0	0	0	0	0	0	0	0	0	0	0	0	0	0	0	0	0	0	0	1	1	0.0272851	1.7	0.00909504	0.0157531	#DIV/0!
[531]	Q5SSG8	MUC21	Mucin-21	54228.4	HUMAN	0	0	0	0	0	0	0	0	1	1	0.0255167	1.4	0.00850557	0.0147321	0	0	0	0	0	0	0	0	0	0	0	0	0	0	0
[532]	decoy	PLXNB2	Plexin-B2	205129	HUMAN	0	0	0	0	0	0	0	0	0	0	0	0	0	0	0	0	0	0	1	1	0.0252781	0.4	0	0	0	0	0.00842602	0.0145943	#DIV/0!
[533]	A0N5G4	VH4	Rheumatoid factor G9 heavy chain (Fragment)	12801.4	HUMAN	0	0	0	0	0	0	0	0	1	2	0.0510334	7.6	0.0170111	0.0294642	0	0	0	0	0	0	0	0	0	0	0	0	0	0	0
[534]	O43272	PRODH	Proline dehydrogenase 1, mitochondrial	68002.7	HUMAN	0	0	0	0	0	0	0	0	0	0	0	0	0	0	1	1	0.033036	7.8	0	0	0	0	0	0	0	0	0.011012	0.0190733	#DIV/0!
[535]	Q13616	CUL1	Cullin-1	89679.3	HUMAN	0	0	0	0	0	0	0	0	0	0	0	0	0	0	0	0	0	0	1	1	0.0252781	1	0	0	0	0	0.00842602	0.0145943	#DIV/0!
[536]	Q53F64	N/A	Heterogeneous nuclear ribonucleoprotein AB isoform a variant (Fragment)	35995.9	HUMAN	0	0	0	0	1	1	0.040016	2.4	0	0	0	0	0.0133387	0.0231033	0	0	0	0	0	0	0	0	0	0	0	0	0	0	0
[537]	P02654	APOC1	Apolipoprotein C-I	9332	HUMAN	0	0	0	0	0	0	0	0	0	0	0	0	0	0	0	0	0	0	2	2	0.0505561	21.7	0	0	0	0	0.016852	0.0291886	#DIV/0!
[538]	decoy	CES3	Carboxylesterase 3	40136.5	HUMAN	0	0	0	0	0	0	0	0	0	0	0	0	0	0	0	0	0	0	0	0	0	0	1	1	0.0272851	12.1	0.00909504	0.0157531	#DIV/0!
[539]	Q9BQR3	PRSS27	Serine protease 27	31940.1	HUMAN	0	0	0	0	0	0	0	0	0	0	0	0	0	0	0	0	0	0	1	1	0.0252781	3.1	0	0	0	0	0.00842602	0.0145943	#DIV/0!
[540]	decoy	HLA-B	MHC class I antigen (Fragment)	21020.4	HUMAN	0	0	0	0	0	0	0	0	1	1	0.0255167	13.8	0.00850557	0.0147321	0	0	0	0	0	0	0	0	0	0	0	0	0	0	0
[541]	P26447	S100A4	Protein S100-A4	11728.6	HUMAN	0	0	0	0	0	0	0	0	0	0	0	0	0	0	2	2	0.066072	8.9	0	0	0	0	0	0	0	0	0.022024	0.0381467	#DIV/0!
		total				1987	3724	100		1305	2499	100		1803	3919	100		100	0	1791	3027	100		1798	3956	100		2001	3665	100		100	0	1
		decoy				2	2	0.0537057		1	1	0.040016		2	2	0.0510334		0.0482517	0.0072564	6	6	0.198216		4	4	0.101112		5	5	0.136426		0.145251	0.0491498	#DIV/0!
		FDR, %				0.201309	0.107411	0.0028843		0.153257	0.080032	0.00320256		0.221852	0.102067	0.00260441		0.00289709	0.00029928	0.670017	0.396432	0.0130965		0.444939	0.202224	0.00511184		0.49975	0.272851	0.00744478		0.00855105	0.00410569	#DIV/0!

## Sheet: explanation
Acc #	Uniprot accesion number
Gene	Gene name
Protein Name	Protein name
Protein MW	Protein molecular weight
Species	Species name
Num Unique	Number of unique peptides
Peptide Count	Number of peptides
rel pept count, %	Relative peptide count (%)
% Cov	Coverage (%)
average CTRL	Average of relative peptide counts in case of samples CTRL1, CTRL2 and CTRL3
stdev CTRL	Standard deviation of relative peptide counts in case of samples CTRL1, CTRL2 and CTRL3
average OSCC	Average of relative peptide counts in case of samples OSCC1, OSCC2 and OSCC3
stdev OSCC	Standard deviation of relative peptide counts in case of samples OSCC1, OSCC2 and OSCC3
OSCC/CTRL	OSCC/controll ratio of the average relative peptide counts
